# Supplementary material for: Mendelian randomization study of the relationship between blood and urine biomarkers and schizophrenia in the UK Biobank cohort
Source: Commun Med (Lond). 2024 Mar 7;4:40. doi: 10.1038/s43856-024-00467-1 (PMC10920902; doi:10.1038/s43856-024-00467-1)
Supplement: Supplementary file 3 — Supplementary Data 1 [file 43856_2024_467_MOESM3_ESM.xlsx]

## Sheet: Sheet1
Supplementary Data 1. The detailed statistical information for raw values of serum and urine biomarkers
Biomarkers	Name	Mean	SD	Min	Max
Urine	Microalbumin in urine	29.484	120.965	6.7	5599
Urine	Creatinine (enzymatic) in urine	8803.17	5737.57	88	88160
Urine	Potassium in urine	63.4408	33.8974	2.4	200
Urine	Sodium in urine	76.2202	43.5546	10	380.7
Blood	White blood cell (leukocyte) count	6.88947	2.05898	0	189.5
Blood	Red blood cell (erythrocyte) count	4.51255	0.407322	0.006	7.911
Blood	Haemoglobin concentration	14.2099	1.22772	0.12	22.27
Blood	Haematocrit percentage	41.152	3.51641	0.05	72.48
Blood	Mean corpuscular volume	91.3366	4.37107	54.5	143
Blood	Mean corpuscular haemoglobin	31.5511	1.81669	0	95.67
Blood	Mean corpuscular haemoglobin concentration	34.5432	1.0587	19	97.3
Blood	Red blood cell (erythrocyte) distribution width	13.4711	0.951043	10.47	38.96
Blood	Platelet count	253.268	59.9142	0.3	1821
Blood	Platelet crit	0.232701	0.048918	0	1.445
Blood	Mean platelet (thrombocyte) volume	9.31963	1.07662	5.73	16.5
Blood	Platelet distribution width	16.4922	0.51756	13.27	20
Blood	Lymphocyte count	1.95027	1.16638	0	177
Blood	Monocyte count	0.478707	0.219747	0	34.26
Blood	Neutrophill count	4.24633	1.40783	0	52.02
Blood	Eosinophill count	0.173958	0.136007	0	9.6
Blood	Basophill count	0.0338366	0.0510258	0	2.6
Blood	Lymphocyte percentage	28.6355	7.35134	0	98.7
Blood	Monocyte percentage	7.10222	2.69816	0	96.9
Blood	Neutrophill percentage	61.1365	8.39151	0	97.7
Blood	Eosinophill percentage	2.55756	1.8441	0	100
Blood	Basophill percentage	0.568357	0.599072	0	33.8
Blood	Reticulocyte percentage	1.34801	0.877584	0.001	85.714
Blood	Reticulocyte count	0.0608618	0.0383997	0	2.385
Blood	Mean reticulocyte volume	105.832	7.77083	46	249.45
Blood	Mean sphered cell volume	82.8636	5.24882	43.31	205.2
Blood	Immature reticulocyte fraction	0.289651	0.0606362	0	1
Blood	High light scatter reticulocyte percentage	0.399654	0.310062	0	80
Blood	High light scatter reticulocyte count	0.0180023	0.010139	0	0.6
Blood	Albumin	45.2321	2.60981	18.87	59.8
Blood	Alkaline phosphatase	83.751	26.5174	8	1416.7
Blood	Alanine aminotransferase	23.5643	14.1149	3.01	495.19
Blood	Apolipoprotein A	1.54181	0.270056	0.42	2.5
Blood	Apolipoprotein B	1.03524	0.238392	0.4	2
Blood	Aspartate aminotransferase	26.2232	10.5785	3.3	947.2
Blood	Direct bilirubin	1.83319	0.851317	1	70.06
Blood	Urea	5.43917	1.39176	0.81	41.83
Blood	Calcium	2.38056	0.0937501	1.192	3.572
Blood	Cholesterol	5.71601	1.1456	1.432	13.719
Blood	Creatinine	72.3976	18.1054	10.8	1499.3
Blood	C-reactive protein	2.5904	4.35363	0.08	79.95
Blood	Cystatin C	0.909682	0.173248	0.295	7.487
Blood	Gamma glutamyltransferase	37.4752	41.988	5	1165.9
Blood	Glucose	5.12096	1.21195	1.005	36.813
Blood	Glycated haemoglobin (HbA1c)	35.9836	6.52377	15	515.2
Blood	HDL cholesterol	1.45183	0.382266	0.219	4.401
Blood	IGF-1	21.3715	5.65819	1.445	126.766
Blood	LDL direct	3.57172	0.871097	0.546	9.797
Blood	Lipoprotein A	44.0638	49.4207	3.8	189
Blood	Oestradiol	457.806	428.963	175	14588
Blood	Phosphate	1.15793	0.160368	0.425	4.702
Blood	Rheumatoid factor	24.4681	19.7385	10	120
Blood	SHBG	51.8076	27.5854	0.39	241.92
Blood	Total bilirubin	9.1387	4.41759	1.08	144.52
Blood	Testosterone	6.6083	6.04924	0.35	54.342
Blood	Total protein	72.3575	4.03104	36.27	110.69
Blood	Triglycerides	1.75908	1.02306	0.231	11.278
Blood	Urate	309.664	80.3105	89.1	884.3
Blood	Vitamin D	49.8395	20.967	10	340
