# Supplementary material for: Mendelian randomization study of the relationship between blood and urine biomarkers and schizophrenia in the UK Biobank cohort
Source: Commun Med (Lond). 2024 Mar 7;4:40. doi: 10.1038/s43856-024-00467-1 (PMC10920902; doi:10.1038/s43856-024-00467-1)
Supplement: Supplementary file 4 — Supplementary Data 2 [file 43856_2024_467_MOESM4_ESM.xlsx]

## Sheet: Sheet1
Supplementary Data 2. The number of SNPs across the threshold the in PRS models
P Threshold	R2	P value	Coefficient	Standard Error	Number of SNP
0.00050005	2.58183e-06	0.971568	-0.509346	14.2907	401
0.00100005	0.000318567	0.692016	7.662	19.3426	726
0.00150005	0.00721628	0.0589991	43.3132	22.9389	1022
0.00200005	0.00595568	0.0863981	44.4168	25.9034	1300
0.00250005	0.00620101	0.0802059	49.8321	28.4838	1572
0.00300005	0.00719715	0.0594753	57.9917	30.7703	1822
0.00350005	0.00514929	0.111017	52.6197	33.0186	2089
0.00400005	0.00439336	0.141169	51.5625	35.042	2340
0.00450005	0.00448431	0.137026	54.614	36.7287	2558
0.00500005	0.00478047	0.124677	58.7955	38.2924	2782
0.00550005	0.00261688	0.256054	45.0704	39.6827	2980
0.00600005	0.00249253	0.26773	45.5264	41.0775	3192
0.00650005	0.00185362	0.339306	40.6759	42.5686	3415
0.00700005	0.00113749	0.454212	32.8079	43.8367	3608
0.00750005	0.000745014	0.544732	27.5099	45.4204	3846
0.00800005	0.000957326	0.492326	32.0188	46.6329	4043
0.00850005	0.000694817	0.558628	28.0906	48.0278	4268
0.00900005	0.00059281	0.589064	26.5999	49.2415	4473
0.00950005	0.00114786	0.452232	37.7432	50.2105	4644
0.01	0.00149027	0.391711	43.9504	51.3129	4840
0.0105001	0.0025068	0.266604	58.2202	52.4073	5047
0.011	0.00275592	0.244043	62.1597	53.3587	5216
0.0115	0.00190925	0.332279	52.5812	54.2335	5379
0.012	0.00176836	0.350814	51.5952	55.2997	5572
0.0125001	0.00226434	0.291018	59.3168	56.1769	5747
0.0130001	0.00212904	0.305863	58.4892	57.1217	5928
0.0135	0.00259579	0.258174	65.688	58.0941	6133
0.014	0.00278385	0.24158	68.9543	58.8826	6303
0.0145001	0.00471704	0.127421	91.0876	59.755	6478
0.015	0.0043422	0.14358	88.6718	60.6267	6648
0.0155	0.00446087	0.138215	91.2399	61.5458	6842
0.0160001	0.00450821	0.136099	93.0167	62.4073	7024
0.0165001	0.00522572	0.108604	101.238	63.0965	7180
0.0170001	0.00482871	0.122981	98.388	63.7896	7339
0.0175001	0.00334999	0.198922	82.8803	64.5169	7497
0.0180001	0.0032141	0.208267	82.0063	65.1699	7654
0.0185001	0.00241487	0.275417	71.7533	65.7882	7802
0.0190001	0.00314574	0.213201	82.7274	66.4578	7952
0.0195001	0.00334997	0.198933	86.3207	67.1968	8117
0.0200001	0.00325894	0.205143	85.8905	67.7886	8263
0.0205001	0.00275412	0.244105	79.759	68.4752	8402
0.0210001	0.00194323	0.327898	67.7178	69.2158	8566
0.0215001	0.00178853	0.347922	65.4994	69.7821	8717
0.0220001	0.00224502	0.292988	74.0142	70.3832	8857
0.0225001	0.00300568	0.223644	86.4276	71.0231	9026
0.0230001	0.0033517	0.198778	92.0602	71.6399	9178
0.0235001	0.00321564	0.208172	91.0813	72.3667	9357
0.0240001	0.00376576	0.173165	99.3691	72.9526	9521
0.0245001	0.00429717	0.145663	107.193	73.6708	9684
0.0250001	0.00390625	0.165396	103.024	74.27	9825
0.0255001	0.00267585	0.251013	86.0178	74.9355	9982
0.0260001	0.00290261	0.231881	90.3318	75.5582	10128
0.0265001	0.00314851	0.21307	94.7868	76.1237	10272
0.0270001	0.00212899	0.305907	78.6127	76.7816	10433
0.0275001	0.00279733	0.240569	90.7382	77.3184	10575
0.0280001	0.00220814	0.297129	81.3143	77.9911	10737
0.0285001	0.00184566	0.34049	74.757	78.4275	10857
0.0290001	0.00178282	0.348832	73.9051	78.8862	10991
0.0295001	0.00146582	0.39559	67.5203	79.4803	11153
0.0300001	0.00230216	0.286995	85.271	80.0864	11301
0.0305001	0.00209969	0.309243	81.9635	80.6083	11432
0.0310001	0.00150706	0.388992	69.8885	81.1292	11563
0.0315001	0.00215314	0.303105	84.034	81.6025	11701
0.0320001	0.00184437	0.340548	78.2358	82.0872	11827
0.0325001	0.00210233	0.308891	84.0268	82.5774	11961
0.0330001	0.00195947	0.32596	81.6287	83.1009	12097
0.0335001	0.00178767	0.348089	78.4234	83.5801	12235
0.0340001	0.00186959	0.337298	80.6878	84.092	12357
0.0345001	0.0023469	0.282345	90.781	84.4422	12470
0.0350001	0.00306479	0.219215	104.233	84.8378	12604
0.0355001	0.00278203	0.241762	99.887	85.3301	12735
0.0360001	0.00295818	0.227384	103.665	85.878	12895
0.0365	0.00310954	0.215822	106.795	86.2836	13015
0.037	0.00259652	0.258079	98.1335	86.7714	13154
0.0375001	0.00207227	0.312372	88.1436	87.2487	13301
0.0380001	0.00190289	0.333008	85.0705	87.8761	13453
0.0385001	0.00175562	0.352457	82.1449	88.3436	13592
0.0390001	0.00215985	0.302356	91.5772	88.7897	13722
0.0395001	0.001314	0.421182	71.8685	89.3473	13863
0.0400001	0.00186022	0.338502	86.0117	89.8642	13997
0.0405001	0.00160806	0.373556	80.3099	90.2529	14110
0.0410001	0.00190029	0.333359	87.6971	90.655	14235
0.0415001	0.00205446	0.314472	91.6014	91.0657	14367
0.0420001	0.00225024	0.292422	96.2705	91.4403	14483
0.0425001	0.00200227	0.320632	91.3317	91.9607	14631
0.0430001	0.00222318	0.295302	96.6191	92.3205	14759
0.0435001	0.0020555	0.31431	93.3112	92.7344	14883
0.044	0.00150638	0.389046	80.2619	93.1818	15012
0.0445	0.00126173	0.430511	73.7306	93.5291	15136
0.045	0.00121707	0.438775	72.7272	93.9308	15265
0.0455001	0.00138533	0.408765	77.8945	94.2954	15398
0.0460001	0.00101104	0.480421	66.8339	94.7157	15532
0.0465001	0.00118944	0.444046	72.8352	95.1623	15657
0.0470001	0.00100148	0.4825	67.0756	95.5103	15783
0.0475001	0.0013737	0.410756	78.8148	95.816	15897
0.0480001	0.00159502	0.375409	85.2617	96.1902	16014
0.0485001	0.00205856	0.313922	97.2165	96.5381	16132
0.0490001	0.00191594	0.331314	94.2173	96.9841	16250
0.0495001	0.00159777	0.375039	86.3744	97.3701	16364
0.0500001	0.00139535	0.407141	81.0104	97.7282	16480
0.0505001	0.000901768	0.505199	65.4185	98.1771	16606
0.0510001	0.000856141	0.516184	63.9659	98.5245	16723
0.0515001	0.00101295	0.480064	69.8478	98.9066	16844
0.0520001	0.00089335	0.50719	65.8768	99.3288	16962
0.0525	0.00100909	0.480877	70.2743	99.6951	17081
0.053	0.0013978	0.406747	83.0661	100.124	17204
0.0535001	0.0019594	0.325954	98.6622	100.44	17321
0.0540001	0.0021027	0.308856	102.614	100.837	17444
0.0545001	0.00280214	0.240093	118.841	101.162	17543
0.0550001	0.00343338	0.193469	131.993	101.503	17664
0.0555001	0.00346223	0.191614	132.97	101.829	17772
0.0560001	0.00371035	0.176421	138.126	102.175	17896
0.0565001	0.00263182	0.254912	116.764	102.559	18012
0.0570001	0.00290787	0.231419	123.134	102.893	18116
0.0575001	0.00335721	0.198487	132.785	103.265	18234
0.0580001	0.00325259	0.205633	131.105	103.586	18350
0.0585001	0.00343335	0.193493	135.225	103.994	18471
0.0590001	0.00324926	0.205908	131.98	104.34	18585
0.0595001	0.00368513	0.177966	140.985	104.663	18690
0.06	0.00360876	0.182517	139.945	104.981	18785
0.0605	0.00328137	0.203686	133.86	105.309	18900
0.0610001	0.00290189	0.23196	126.315	105.674	19018
0.0615001	0.00275362	0.244264	123.452	106.023	19129
0.0620001	0.00279732	0.240545	124.803	106.34	19245
0.0625001	0.00294421	0.228587	128.391	106.636	19344
0.0630001	0.00244489	0.272583	117.345	106.956	19453
0.0635001	0.00246194	0.270943	118.132	107.305	19564
0.0640001	0.00301157	0.223376	131.015	107.601	19671
0.0645001	0.00345755	0.192026	140.788	107.916	19785
0.0650001	0.00352669	0.187663	142.604	108.236	19895
0.0655001	0.00286852	0.234752	129.016	108.58	20006
0.0660001	0.00254504	0.263032	121.895	108.907	20123
0.0665001	0.00270007	0.248968	125.902	109.209	20225
0.0670001	0.00281516	0.23914	128.978	109.569	20342
0.0675001	0.00304448	0.22089	134.498	109.87	20436
0.0680001	0.00334316	0.199567	141.491	110.3	20567
0.0685001	0.00359745	0.183292	147.214	110.63	20679
0.0690001	0.00380986	0.170876	151.944	110.957	20784
0.0695001	0.00395373	0.163022	155.208	111.262	20893
0.0700001	0.00417283	0.151824	159.867	111.552	20986
0.0705001	0.00424975	0.148078	161.731	111.819	21087
0.0710001	0.00454593	0.134668	167.765	112.147	21198
0.0715001	0.00341808	0.194582	145.92	112.494	21312
0.0720001	0.00393088	0.164195	156.825	112.735	21400
0.0725	0.00361664	0.182093	150.809	113.021	21502
0.073	0.00333126	0.200343	145.118	113.322	21610
0.0735	0.00374852	0.174325	154.336	113.613	21714
0.074	0.00295293	0.227948	137.373	113.94	21816
0.0745	0.00267214	0.251435	131.024	114.244	21915
0.075	0.00285699	0.235683	135.848	114.558	22009
0.0755	0.00264434	0.253942	131.163	114.972	22138
0.076	0.0029613	0.22734	139.191	115.297	22246
0.0765	0.00280713	0.239827	135.869	115.592	22341
0.0770001	0.00258037	0.259761	130.567	115.858	22437
0.0775001	0.00284718	0.236501	137.43	116.095	22540
0.0780001	0.00268656	0.250199	133.926	116.471	22647
0.0785001	0.00223466	0.294301	122.463	116.773	22743
0.0790001	0.00226118	0.291474	123.536	117.107	22859
0.0795001	0.00253103	0.264382	131.056	117.424	22973
0.0800001	0.0025444	0.263148	131.763	117.753	23081
0.0805001	0.00287739	0.234066	140.397	117.985	23164
0.0810001	0.00274189	0.24539	137.435	118.313	23268
0.0815001	0.0030212	0.222703	144.695	118.664	23363
0.0820001	0.00282323	0.238502	140.183	118.926	23445
0.0825001	0.00287571	0.234164	141.765	119.16	23543
0.0830001	0.00275368	0.244355	139.036	119.43	23643
0.0835001	0.00278598	0.241593	140.174	119.703	23736
0.0840001	0.00262967	0.255234	136.452	119.934	23829
0.0845001	0.00295421	0.227863	144.986	120.232	23938
0.0850001	0.00238981	0.278125	130.767	120.573	24067
0.0855001	0.00244912	0.272246	132.669	120.838	24146
0.0860001	0.00207847	0.311795	122.491	121.103	24231
0.0865001	0.00174507	0.354021	112.464	121.344	24331
0.0870001	0.00167297	0.364151	110.328	121.576	24424
0.0875001	0.0016059	0.373948	108.323	121.835	24522
0.088	0.00171327	0.358439	112.044	122.007	24589
0.0885	0.00144179	0.399542	103.007	122.272	24680
0.089	0.00138675	0.408678	101.248	122.543	24786
0.0895	0.00154211	0.383607	107.028	122.841	24894
0.09	0.00118201	0.445583	93.9267	123.134	24999
0.0905	0.0012161	0.439092	95.4158	123.32	25074
0.091	0.0015198	0.38705	106.812	123.484	25160
0.0915	0.00161875	0.37203	110.412	123.687	25257
0.092	0.00144766	0.398572	104.654	123.971	25363
0.0925001	0.00132829	0.418725	100.445	124.216	25455
0.0930001	0.00103579	0.475191	88.9108	124.515	25550
0.0935001	0.00112848	0.456072	92.9992	124.776	25650
0.0940001	0.00119104	0.443843	95.7649	125.065	25745
0.0945001	0.000956669	0.492548	85.9825	125.291	25832
0.0950001	0.00111524	0.458702	92.9725	125.471	25913
0.0955001	0.00146324	0.395998	106.712	125.722	26001
0.0960001	0.00142606	0.402059	105.578	125.996	26097
0.0965001	0.00131546	0.420947	101.595	126.239	26184
0.0970001	0.00106785	0.468412	91.7356	126.521	26282
0.0975001	0.000907272	0.503933	84.7307	126.783	26368
0.0980001	0.000755921	0.541853	77.5351	127.104	26485
0.0985001	0.000610355	0.583607	69.8447	127.425	26575
0.0990001	0.0006081	0.584297	69.8534	127.675	26674
0.0995001	0.000544642	0.604607	66.2784	128.003	26786
0.1	0.000793803	0.531888	80.1824	128.266	26891
0.1005	0.00095913	0.491984	88.3039	128.506	26979
0.101	0.00115221	0.451342	96.9706	128.748	27076
0.1015	0.0012154	0.439192	99.7691	128.974	27175
0.102	0.00150403	0.389476	111.138	129.145	27271
0.1025	0.0015302	0.385375	112.291	129.362	27360
0.103	0.00140966	0.404777	107.988	129.618	27441
0.1035	0.00134059	0.416543	105.531	129.895	27533
0.104	0.00143491	0.400611	109.382	130.134	27626
0.1045	0.00139106	0.407912	107.859	130.331	27709
0.105	0.00106908	0.468152	94.7348	130.581	27790
0.1055	0.00104368	0.473491	93.7802	130.83	27866
0.106	0.00109277	0.463274	96.1439	131.082	27959
0.1065	0.00131798	0.420506	105.762	131.292	28048
0.107	0.00134226	0.416258	106.956	131.569	28143
0.1075	0.00130182	0.423371	105.519	131.803	28240
0.108	0.00127906	0.427451	104.758	132.01	28328
0.1085	0.00123107	0.436245	102.976	132.266	28408
0.109	0.000961733	0.491394	91.1492	132.466	28490
0.1095	0.00115443	0.450906	100.042	132.699	28599
0.11	0.00115343	0.4511	100.155	132.905	28680
0.1105	0.000847885	0.51822	86.0192	133.138	28769
0.111	0.000892324	0.507452	88.3878	133.353	28866
0.1115	0.000905986	0.504213	89.2332	133.608	28961
0.112	0.00104509	0.473167	95.9752	133.794	29036
0.1125	0.000789666	0.532943	83.5867	134.056	29128
0.113	0.000769448	0.53824	82.658	134.299	29215
0.1135	0.000656711	0.569636	76.496	134.537	29309
0.114	0.000328422	0.687633	54.1828	134.76	29390
0.1145	0.000280732	0.710098	50.1814	134.996	29484
0.115	0.00019542	0.756458	41.9465	135.253	29566
0.1155	0.00016321	0.776852	38.4125	135.53	29654
0.116	0.000207138	0.749501	43.3372	135.727	29727
0.1165	0.000373974	0.667892	58.3265	135.946	29824
0.117	0.000316845	0.692912	53.7802	136.184	29917
0.1175	0.000233398	0.734658	46.2283	136.393	29991
0.118	0.000245415	0.728178	47.4952	136.657	30078
0.1185	0.000210061	0.747801	44.0294	136.933	30176
0.119	0.00020188	0.752599	43.2499	137.208	30263
0.1195	0.000407332	0.654327	61.5362	137.432	30348
0.12	0.000392709	0.660192	60.5101	137.633	30427
0.1205	0.000378539	0.666	59.5034	137.853	30516
0.121	0.000302254	0.699719	53.2632	138.095	30596
0.1215	0.000250373	0.725561	48.5557	138.321	30673
0.122	0.000289532	0.705804	52.2819	138.496	30743
0.1225	0.000193418	0.757675	42.822	138.791	30843
0.123	0.000290119	0.705519	52.5274	139.005	30910
0.1235	0.000276738	0.712082	51.3935	139.254	31004
0.124	0.00023151	0.735698	47.0811	139.477	31090
0.1245	0.00016694	0.774388	40.0414	139.692	31175
0.125	0.000300183	0.700696	53.7764	139.904	31263
0.1255	0.000235186	0.733683	47.6815	140.145	31354
0.126	0.000180032	0.765956	41.7766	140.346	31444
0.1265	2.41467e-05	0.913195	15.3277	140.609	31533
0.127	5.7153e-05	0.866811	23.6271	140.88	31632
0.1275	7.23948e-05	0.850285	26.63	141.082	31706
0.128	6.53128e-05	0.857714	25.3291	141.279	31783
0.1285	6.20865e-05	0.861237	24.7308	141.481	31853
0.129	7.80388e-05	0.84463	27.7646	141.674	31935
0.1295	4.95307e-05	0.875933	22.1584	141.926	32027
0.13	3.48698e-05	0.895778	18.6226	142.161	32111
0.1305	4.34697e-05	0.883715	20.8175	142.33	32173
0.131	6.36576e-05	0.859511	25.2423	142.614	32268
0.1315	2.05645e-05	0.919869	14.3782	142.927	32360
0.132	2.04311e-05	0.920129	14.3554	143.164	32443
0.1325	4.41578e-05	0.882804	21.1401	143.404	32534
0.133	3.65251e-05	0.893347	19.2572	143.635	32634
0.1335	7.40038e-06	0.951879	8.68337	143.891	32709
0.134	2.65515e-06	0.971165	5.20797	144.079	32787
0.1345	3.91271e-06	0.965	6.32983	144.254	32873
0.135	5.14678e-06	0.959863	7.26864	144.431	32947
0.1355	3.23252e-08	0.996818	-0.576548	144.56	33024
0.136	7.6083e-07	0.984562	2.80123	144.772	33095
0.1365	1.92357e-06	0.975456	4.46084	144.99	33187
0.137	2.90745e-06	0.969827	5.48925	145.122	33252
0.1375	3.37066e-06	0.967514	5.91724	145.291	33329
0.138	5.59257e-06	0.958162	7.63576	145.553	33423
0.1385	5.5755e-06	0.958226	7.6356	145.773	33511
0.139	4.49021e-07	0.98814	2.16954	145.953	33583
0.1395	5.3461e-06	0.959095	-7.49881	146.205	33664
0.14	5.51555e-07	0.986856	2.41203	146.409	33739
0.1405	7.07131e-07	0.985117	-2.7357	146.657	33828
0.141	2.45436e-07	0.991232	1.61325	146.795	33887
0.1415	3.3295e-05	0.898145	18.813	146.971	33959
0.142	1.50855e-05	0.931338	12.6812	147.18	34036
0.1425	1.7466e-05	0.926133	13.6692	147.438	34133
0.143	6.27439e-06	0.955687	8.19986	147.568	34189
0.1435	5.84529e-08	0.995721	-0.792366	147.742	34257
0.144	1.24089e-05	0.937717	-11.567	148.029	34346
0.1445	2.37782e-05	0.913864	-16.0344	148.239	34422
0.145	1.25434e-05	0.937381	-11.657	148.379	34492
0.1455	2.72705e-06	0.970779	-5.44286	148.583	34579
0.146	9.05996e-06	0.946766	-9.93555	148.806	34657
0.1465	3.00641e-06	0.969318	5.73159	149.014	34740
0.147	6.33365e-06	0.955479	8.32947	149.198	34815
0.1475	8.64611e-06	0.947992	9.74281	149.363	34893
0.148	6.02244e-05	0.863311	25.7328	149.469	34949
0.1485	5.98268e-05	0.863758	25.6856	149.689	35027
0.149	2.06615e-05	0.91968	15.1161	149.906	35118
0.1495	2.31724e-06	0.973062	5.06882	150.105	35192
0.15	1.79159e-07	0.992508	1.41162	150.342	35270
0.1505	2.93642e-07	0.990409	-1.80929	150.516	35345
0.151	1.67016e-06	0.97713	-4.31975	150.684	35407
0.1515	5.98509e-08	0.99567	-0.818545	150.831	35468
0.152	1.00752e-05	0.943868	-10.6332	151.02	35551
0.1525	1.11151e-05	0.941047	-11.1846	151.238	35644
0.153	3.58855e-05	0.894291	-20.1273	151.475	35716
0.1535	3.40465e-05	0.89702	-19.6248	151.629	35798
0.154	4.90235e-05	0.876581	-23.5816	151.841	35875
0.1545	5.10565e-05	0.874069	-24.1004	152.061	35954
0.155	2.52118e-05	0.911318	-16.949	152.177	36019
0.1555	4.47792e-05	0.882003	-22.6125	152.344	36093
0.156	5.7534e-05	0.866391	-25.664	152.539	36164
0.1565	2.25394e-05	0.916131	-16.0851	152.742	36244
0.157	3.6203e-05	0.893828	-20.4146	152.961	36318
0.1575	4.36885e-05	0.883439	-22.4469	153.105	36392
0.158	3.67012e-05	0.893104	-20.6075	153.355	36476
0.1585	5.61151e-05	0.868034	-25.5166	153.57	36551
0.159	7.97448e-05	0.84299	-30.4496	153.731	36621
0.1595	7.97211e-06	0.95006	-9.63714	153.872	36699
0.16	2.20664e-05	0.917012	-16.0557	154.089	36778
0.1605	5.03088e-07	0.987447	-2.42718	154.264	36850
0.161	2.21213e-07	0.991675	1.61099	154.407	36934
0.1615	7.33082e-09	0.998485	0.293616	154.591	37004
0.162	4.61479e-06	0.961993	-7.37379	154.742	37069
0.1625	3.35521e-06	0.967589	-6.29269	154.87	37126
0.163	3.73329e-06	0.965811	6.64498	155.031	37197
0.1635	3.41021e-05	0.896922	20.1006	155.156	37263
0.164	2.36341e-05	0.914116	16.7554	155.361	37332
0.1645	2.78826e-06	0.970452	5.76096	155.525	37409
0.165	6.44462e-05	0.858646	27.7281	155.69	37490
0.1655	2.96018e-05	0.903929	18.8177	155.905	37566
0.166	1.55669e-05	0.930253	13.665	156.123	37650
0.1665	1.34722e-08	0.997946	-0.402455	156.307	37723
0.167	5.64209e-06	0.957979	-8.24232	156.432	37789
0.1675	1.30592e-05	0.93611	-12.5532	156.603	37859
0.168	1.14333e-05	0.940211	-11.7542	156.714	37926
0.1685	4.95283e-05	0.875954	-24.4908	156.891	37997
0.169	6.49254e-05	0.858156	-28.071	157.065	38075
0.1695	6.39886e-05	0.859172	-27.8952	157.22	38155
0.17	4.39696e-05	0.883068	-23.1509	157.403	38240
0.1705	1.64069e-05	0.928408	-14.1547	157.541	38304
0.171	1.33587e-05	0.935384	-12.7909	157.77	38388
0.1715	1.82358e-07	0.992442	1.49625	157.95	38464
0.172	2.59676e-05	0.909992	17.8841	158.197	38558
0.1725	1.7497e-05	0.926066	14.7017	158.431	38641
0.173	2.08243e-05	0.919364	16.0592	158.632	38709
0.1735	1.04992e-07	0.994265	1.14166	158.832	38775
0.174	3.67805e-08	0.996606	0.676361	158.983	38846
0.1745	1.78927e-05	0.925237	14.9338	159.142	38915
0.175	4.87021e-06	0.960954	7.80133	159.354	38999
0.1755	7.1659e-06	0.952646	9.47549	159.563	39077
0.176	3.58198e-05	0.894371	21.2089	159.735	39155
0.1765	1.6843e-05	0.927457	14.5576	159.895	39225
0.177	2.7811e-05	0.906866	18.7236	160.04	39300
0.1775	3.69045e-05	0.892793	21.591	160.206	39365
0.178	3.68721e-05	0.89284	21.6071	160.396	39441
0.1785	5.80395e-05	0.865785	27.1394	160.574	39512
0.179	6.42334e-05	0.858875	28.58	160.737	39582
0.1795	4.95376e-05	0.875919	25.1268	160.92	39655
0.18	9.75104e-05	0.826588	35.2851	161.061	39730
0.1805	0.000131925	0.798856	41.0955	161.268	39804
0.181	6.19986e-05	0.861327	28.2101	161.491	39892
0.1815	4.6306e-05	0.880002	24.4116	161.702	39968
0.182	7.63222e-05	0.846318	31.3641	161.822	40033
0.1825	0.000107978	0.817669	37.3502	162.01	40111
0.183	5.54159e-05	0.868825	26.7864	162.193	40188
0.1835	5.66138e-05	0.867427	27.1039	162.37	40258
0.184	6.25756e-05	0.860689	28.5273	162.551	40327
0.1845	9.15237e-05	0.831913	34.5387	162.728	40399
0.185	0.000132839	0.798172	41.648	162.87	40470
0.1855	0.000136082	0.795775	42.1945	163.027	40528
0.186	0.00015218	0.784314	44.6723	163.215	40602
0.1865	0.000111484	0.814784	38.2688	163.361	40659
0.187	0.000179538	0.766242	48.6198	163.541	40735
0.1875	0.000176757	0.768009	48.2865	163.694	40812
0.188	0.00014734	0.787691	44.1299	163.862	40895
0.1885	0.000145527	0.788971	43.8888	163.98	40949
0.189	0.00010364	0.821309	37.0804	164.173	41024
0.1895	0.00010087	0.823674	36.6188	164.341	41096
0.19	7.95427e-05	0.843149	32.5569	164.54	41168
0.1905	8.62675e-05	0.836742	33.9467	164.739	41242
0.191	9.9063e-05	0.825233	36.4323	164.987	41311
0.1915	8.67447e-05	0.836297	34.1147	165.099	41368
0.192	6.71894e-05	0.855699	30.0516	165.253	41433
0.1925	0.000119006	0.808756	40.0188	165.346	41489
0.193	0.000142702	0.790978	43.8634	165.497	41550
0.1935	0.000124478	0.804493	41.0105	165.675	41612
0.194	0.000137581	0.794679	43.1614	165.853	41682
0.1945	0.000120778	0.807363	40.4862	166.043	41749
0.195	0.000104438	0.820631	37.6858	166.212	41815
0.1955	9.85469e-05	0.825682	36.6369	166.347	41882
0.196	0.000103429	0.821487	37.5608	166.468	41935
0.1965	6.27328e-05	0.860516	29.2762	166.609	41999
0.197	6.49585e-05	0.858088	29.8181	166.761	42049
0.1975	6.14073e-05	0.861982	29.0194	166.92	42124
0.198	1.93502e-05	0.922261	16.3051	167.084	42195
0.1985	1.52003e-05	0.931076	14.4657	167.252	42263
0.199	6.02011e-06	0.956593	9.11345	167.435	42330
0.1995	1.40481e-05	0.933734	13.9376	167.624	42407
0.2	2.58164e-06	0.971567	5.9804	167.785	42483
0.2005	2.01179e-05	0.920739	16.7044	167.878	42536
0.201	2.77553e-05	0.906959	19.6375	168.02	42608
0.2015	1.90446e-05	0.922876	16.2799	168.16	42678
0.202	5.84944e-05	0.865265	28.5605	168.323	42756
0.2025	5.88442e-05	0.864867	28.6741	168.491	42824
0.203	4.35609e-05	0.883589	24.6958	168.663	42882
0.2035	3.16106e-05	0.900738	21.0632	168.872	42952
0.204	3.4003e-05	0.897071	21.8658	169.027	43030
0.2045	3.95786e-05	0.889002	23.613	169.187	43091
0.205	2.59108e-05	0.910091	19.1246	169.358	43153
0.2055	2.99594e-05	0.903353	20.581	169.493	43204
0.206	1.37911e-05	0.934342	13.9806	169.703	43285
0.2065	1.41121e-05	0.933584	14.1566	169.873	43338
0.207	5.74866e-06	0.957582	9.04327	170.024	43407
0.2075	1.79167e-05	0.925188	15.9736	170.111	43465
0.208	1.36867e-05	0.934591	13.9769	170.303	43540
0.2085	3.48345e-05	0.895826	22.3178	170.449	43597
0.209	9.89204e-06	0.944375	11.9075	170.664	43674
0.2095	1.43626e-05	0.932998	14.3591	170.794	43730
0.21	2.15499e-05	0.917976	17.6045	170.945	43793
0.2105	1.43733e-05	0.932974	14.391	171.109	43868
0.211	1.14295e-05	0.940216	12.846	171.284	43921
0.2115	1.48209e-06	0.978455	4.63014	171.448	43983
0.212	8.14729e-06	0.949512	10.8627	171.552	44045
0.2125	8.30889e-06	0.949014	10.9797	171.706	44112
0.213	1.48866e-05	0.93179	14.708	171.837	44167
0.2135	4.51057e-06	0.962423	8.10082	171.943	44232
0.214	8.09329e-06	0.949679	10.8629	172.127	44306
0.2145	2.56911e-05	0.910472	19.3735	172.295	44366
0.215	1.85873e-05	0.923805	16.4969	172.486	44431
0.2155	1.87683e-05	0.923436	16.5931	172.654	44490
0.216	4.91072e-05	0.876457	26.865	172.808	44551
0.2165	5.1651e-05	0.873324	27.5787	172.974	44628
0.217	5.77543e-05	0.866114	29.1922	173.149	44700
0.2175	3.27479e-05	0.898979	21.9999	173.294	44764
0.218	3.17461e-05	0.900528	21.6829	173.471	44834
0.2185	1.72413e-05	0.926608	15.9925	173.617	44895
0.219	1.66188e-05	0.927941	15.7138	173.757	44954
0.2195	4.48147e-06	0.962544	8.1665	173.899	45012
0.22	1.89946e-06	0.97561	5.32258	174.093	45086
0.2205	3.92598e-06	0.964941	7.65665	174.196	45142
0.221	4.76871e-07	0.987778	2.67041	174.324	45200
0.2215	3.28875e-07	0.98985	-2.21884	174.419	45250
0.222	1.42114e-06	0.978902	4.61697	174.589	45335
0.2225	2.65229e-08	0.997118	0.631185	174.714	45398
0.223	6.19365e-07	0.986071	-3.05401	174.937	45473
0.2235	3.47957e-06	0.966994	-7.24417	175.071	45522
0.224	3.09465e-06	0.968872	-6.8371	175.208	45591
0.2245	1.86626e-05	0.923658	-16.8024	175.341	45649
0.225	5.18725e-05	0.873073	-28.0461	175.556	45714
0.2255	3.8087e-05	0.891115	-24.0482	175.672	45769
0.226	5.88593e-05	0.864872	-29.9173	175.803	45830
0.2265	6.46665e-05	0.858431	-31.3705	175.872	45874
0.227	5.76103e-05	0.866301	-29.6392	176.047	45936
0.2275	5.90748e-05	0.864628	-30.0431	176.221	45998
0.228	6.20354e-05	0.861311	-30.8156	176.386	46078
0.2285	3.96026e-05	0.888984	-24.6392	176.511	46135
0.229	2.466e-05	0.912288	-19.4568	176.635	46199
0.2295	4.73037e-05	0.878746	-26.9776	176.834	46259
0.23	4.99302e-05	0.875452	-27.7398	176.983	46321
0.2305	1.78311e-05	0.925373	-16.5976	177.197	46400
0.231	3.77714e-05	0.891565	-24.18	177.37	46462
0.2315	5.88986e-05	0.864828	-30.2231	177.542	46538
0.232	4.95963e-05	0.875866	-27.76	177.708	46612
0.2325	7.07658e-05	0.85198	-33.1764	177.801	46664
0.233	0.000104937	0.820255	-40.4377	177.97	46716
0.2335	9.27071e-05	0.830885	-38.0404	178.119	46782
0.234	0.000114363	0.8125	-42.2794	178.242	46836
0.2345	0.000150087	0.785829	-48.4724	178.384	46893
0.235	0.000197368	0.755344	-55.6248	178.513	46958
0.2355	0.000222743	0.740627	-59.1654	178.735	47025
0.236	0.000148302	0.787075	-48.3078	178.845	47074
0.2365	0.000181045	0.765368	-53.4265	179.02	47133
0.237	0.000218482	0.743029	-58.7366	179.16	47193
0.2375	0.000201668	0.752778	-56.4814	179.318	47255
0.238	0.000223132	0.740407	-59.4533	179.447	47320
0.2385	0.000242666	0.729711	-62.0386	179.557	47372
0.239	0.000265719	0.71769	-64.9672	179.692	47423
0.2395	0.000225765	0.738936	-59.9304	179.829	47482
0.24	0.000177659	0.767506	-53.211	179.987	47536
0.2405	0.000123485	0.805311	-44.3977	180.127	47591
0.241	9.41281e-05	0.829612	-38.7892	180.248	47661
0.2415	0.000102143	0.822623	-40.4361	180.379	47714
0.242	9.03409e-05	0.833023	-38.0573	180.515	47771
0.2425	9.47501e-05	0.829058	-39.0109	180.681	47827
0.243	0.000135107	0.796545	-46.6255	180.845	47885
0.2435	0.000171385	0.771528	-52.5406	180.939	47945
0.244	0.000211026	0.747293	-58.3586	181.119	48006
0.2445	0.000236409	0.733076	-61.8047	181.226	48063
0.245	0.000252716	0.724385	-63.9313	181.312	48114
0.2455	0.000190518	0.759486	-55.5375	181.402	48160
0.246	0.000122766	0.805863	-44.6121	181.523	48214
0.2465	0.000120045	0.807983	-44.1463	181.651	48282
0.247	8.68191e-05	0.836261	-37.5731	181.795	48340
0.2475	6.32278e-05	0.859996	-32.0934	181.957	48402
0.248	3.33433e-05	0.89808	-23.3159	182.032	48452
0.2485	2.44472e-05	0.912665	-19.9782	182.154	48505
0.249	4.83704e-05	0.877396	-28.124	182.302	48562
0.2495	4.41627e-05	0.882809	-26.9013	182.494	48624
0.25	8.03275e-05	0.842418	-36.3138	182.663	48693
0.2505	6.821e-05	0.854645	-33.4906	182.814	48751
0.251	9.33131e-05	0.830338	-39.1982	182.94	48804
0.2515	9.50653e-05	0.828777	-39.6001	183.105	48862
0.252	7.5697e-05	0.846969	-35.3611	183.231	48921
0.2525	5.63509e-05	0.867755	-30.531	183.358	48983
0.253	3.62388e-05	0.893773	-24.4952	183.442	49041
0.2535	2.60471e-05	0.909866	-20.7799	183.555	49091
0.254	3.51342e-05	0.895395	-24.1474	183.658	49140
0.2545	3.68356e-05	0.892907	-24.748	183.828	49201
0.255	5.47904e-05	0.869583	-30.2039	183.959	49255
0.2555	6.81486e-05	0.85471	-33.7143	184.119	49330
0.256	0.000113686	0.813045	-43.5862	184.297	49397
0.2565	0.0001244	0.804604	-45.6282	184.436	49467
0.257	0.000142184	0.791407	-48.8185	184.58	49521
0.2575	8.66697e-05	0.836402	-38.1409	184.703	49574
0.258	0.000119948	0.808064	-44.9035	184.845	49631
0.2585	8.44522e-05	0.838479	-37.7078	184.988	49687
0.259	5.10048e-05	0.87413	-29.3214	185.092	49745
0.2595	3.33478e-05	0.898075	-23.7259	185.222	49809
0.26	4.44124e-05	0.882482	-27.4041	185.384	49863
0.2605	3.01521e-05	0.903056	-22.5979	185.53	49914
0.261	3.01849e-05	0.903003	-22.6273	185.67	49971
0.2615	7.79031e-06	0.950632	-11.5035	185.801	50034
0.262	7.17964e-06	0.952604	-11.0526	185.955	50086
0.2625	3.48234e-05	0.895857	-24.3586	186.09	50140
0.263	1.62488e-05	0.928752	-16.6454	186.158	50190
0.2635	7.42754e-05	0.848398	-35.6117	186.289	50241
0.264	3.52475e-05	0.895228	-24.5497	186.418	50297
0.2645	1.33619e-05	0.935375	-15.1243	186.526	50355
0.265	5.83569e-06	0.957265	-10.0025	186.662	50408
0.2655	9.36264e-06	0.945886	-12.6783	186.79	50466
0.266	1.16666e-05	0.939605	-14.1625	186.923	50523
0.2665	3.79782e-06	0.965519	-8.08578	187.044	50575
0.267	2.65814e-06	0.97115	-6.76935	187.174	50638
0.2675	1.28918e-05	0.936519	-14.9152	187.269	50691
0.268	2.54057e-05	0.910977	-20.9511	187.388	50732
0.2685	2.18942e-05	0.917334	-19.4644	187.532	50787
0.269	2.96343e-05	0.903887	-22.6667	187.713	50847
0.2695	6.79095e-05	0.854963	-34.3429	187.882	50913
0.27	7.89117e-05	0.843796	-37.0404	187.984	50973
0.2705	0.000153378	0.78355	-51.6849	188.154	51032
0.271	0.000130018	0.800333	-47.6054	188.226	51076
0.2715	0.000154396	0.782852	-51.9057	188.334	51128
0.272	0.00017605	0.768532	-55.4544	188.431	51177
0.2725	0.000163762	0.776532	-53.5199	188.556	51233
0.273	0.000196594	0.755807	-58.6732	188.665	51292
0.2735	0.000198044	0.754937	-58.9308	188.798	51354
0.274	0.000193243	0.757831	-58.2406	188.89	51400
0.2745	0.000109015	0.816856	-43.7781	189.032	51463
0.275	9.73225e-05	0.82679	-41.3869	189.137	51503
0.2755	9.30245e-05	0.830598	-40.4795	189.214	51545
0.276	8.74981e-05	0.835633	-39.2894	189.362	51597
0.2765	8.4829e-05	0.838124	-38.7201	189.531	51655
0.277	6.74418e-05	0.855457	-34.543	189.63	51701
0.2775	5.51466e-05	0.869163	-31.252	189.726	51746
0.278	8.54758e-05	0.837516	-38.9363	189.867	51809
0.2785	0.000133123	0.798015	-48.6393	190.059	51886
0.279	6.69044e-05	0.856028	-34.5058	190.186	51946
0.2795	8.18965e-05	0.840908	-38.2103	190.355	52003
0.28	0.000109761	0.81624	-44.2938	190.606	52068
0.2805	0.000121791	0.806622	-46.6944	190.756	52133
0.281	0.000131173	0.799465	-48.4968	190.903	52178
0.2815	9.07043e-05	0.832692	-40.3455	190.984	52231
0.282	8.75901e-05	0.835547	-39.6698	191.094	52272
0.2825	0.000121655	0.806729	-46.7945	191.273	52334
0.283	5.45108e-05	0.869913	-31.3429	191.385	52390
0.2835	5.83998e-05	0.865396	-32.4654	191.525	52455
0.284	7.84e-05	0.844297	-37.6454	191.677	52509
0.2845	0.000116427	0.810847	-45.9036	191.797	52563
0.285	9.99014e-05	0.824547	-42.5402	191.882	52617
0.2855	9.95299e-05	0.824868	-42.49	192.012	52676
0.286	7.80833e-05	0.844607	-37.6533	192.105	52716
0.2865	8.02479e-05	0.842497	-38.1883	192.19	52767
0.287	7.705e-05	0.845627	-37.4421	192.305	52814
0.2875	7.83754e-05	0.844321	-37.7866	192.427	52870
0.288	6.65374e-05	0.85642	-34.8404	192.559	52916
0.2885	0.00011446	0.812422	-45.7265	192.693	52961
0.289	9.34981e-05	0.830175	-41.3516	192.803	53016
0.2895	7.97554e-05	0.842975	-38.2155	192.92	53071
0.29	8.52997e-05	0.837683	-39.5409	193.016	53117
0.2905	9.94317e-05	0.824955	-42.7243	193.169	53188
0.291	0.000109695	0.816297	-44.9038	193.293	53241
0.2915	0.000101791	0.822925	-43.2863	193.428	53293
0.292	8.96523e-05	0.833653	-40.6499	193.553	53343
0.2925	0.00013108	0.799538	-49.1758	193.647	53387
0.293	0.000131031	0.799574	-49.1904	193.741	53424
0.2935	0.000111013	0.815216	-45.3088	193.874	53469
0.294	8.40419e-05	0.838866	-39.438	193.948	53528
0.2945	6.11356e-05	0.86231	-33.6557	194.054	53580
0.295	7.20367e-05	0.850672	-36.5466	194.127	53617
0.2955	0.000115185	0.811841	-46.2515	194.292	53665
0.296	0.000129266	0.800901	-49.0319	194.431	53717
0.2965	0.000132399	0.798554	-49.6563	194.564	53773
0.297	0.00012496	0.804176	-48.2729	194.691	53820
0.2975	0.000140054	0.792943	-51.1372	194.815	53879
0.298	0.000126422	0.803058	-48.6242	194.972	53937
0.2985	9.29719e-05	0.830648	-41.7279	195.108	53993
0.299	8.72069e-05	0.835905	-40.4386	195.228	54043
0.2995	7.64997e-05	0.846173	-37.8952	195.332	54081
0.3	5.78487e-05	0.866027	-32.9681	195.417	54132
0.3005	7.85687e-05	0.844133	-38.4482	195.556	54188
0.301	6.23274e-05	0.860989	-34.2663	195.678	54236
0.3015	5.27251e-05	0.872043	-31.5317	195.772	54285
0.302	3.3765e-05	0.897443	-25.2553	195.94	54342
0.3025	2.2775e-05	0.915694	-20.7536	196.05	54385
0.303	2.80518e-05	0.906477	-23.0428	196.136	54425
0.3035	2.89475e-05	0.905002	-23.4232	196.265	54483
0.304	3.39105e-05	0.897223	-25.3719	196.423	54537
0.3045	4.35891e-05	0.883569	-28.7904	196.593	54597
0.305	3.2708e-05	0.899052	-24.9539	196.706	54646
0.3055	5.5289e-05	0.868997	-32.459	196.801	54684
0.306	5.07887e-05	0.874395	-31.1272	196.909	54734
0.3065	4.13984e-05	0.886511	-28.1132	196.981	54782
0.307	2.89292e-05	0.905032	-23.5145	197.093	54837
0.3075	3.66287e-05	0.893207	-26.4682	197.16	54879
0.308	4.6775e-05	0.87942	-29.931	197.298	54939
0.3085	5.77716e-05	0.866115	-33.2806	197.399	54983
0.309	5.52339e-05	0.869061	-32.5523	197.465	55022
0.3095	6.16924e-05	0.861691	-34.422	197.575	55064
0.31	6.62097e-05	0.85677	-35.6814	197.695	55116
0.3105	0.000108481	0.817296	-45.7005	197.817	55170
0.311	9.67774e-05	0.827268	-43.1943	197.951	55225
0.3115	5.84959e-05	0.865286	-33.5982	198.046	55277
0.312	4.09527e-05	0.88712	-28.1269	198.147	55339
0.3125	5.10081e-05	0.874125	-31.4122	198.283	55388
0.313	6.90633e-05	0.853749	-36.5723	198.399	55432
0.3135	0.000126921	0.802675	-49.6024	198.499	55478
0.314	0.000134729	0.796824	-51.128	198.586	55524
0.3145	0.00015183	0.784615	-54.3023	198.684	55571
0.315	0.000143466	0.79049	-52.7958	198.723	55612
0.3155	0.000195243	0.756617	-61.6251	198.838	55660
0.316	0.000140921	0.792313	-52.4021	199.014	55728
0.3165	0.000142643	0.791077	-52.7498	199.121	55777
0.317	0.000205235	0.750669	-63.3209	199.274	55816
0.3175	0.000224321	0.739736	-66.2414	199.4	55864
0.318	0.000252196	0.724661	-70.2855	199.54	55919
0.3185	0.00025512	0.723133	-70.7339	199.659	55970
0.319	0.000244099	0.728938	-69.212	199.724	56008
0.3195	0.000251292	0.725131	-70.2565	199.814	56069
0.32	0.000229074	0.737091	-67.1085	199.901	56107
0.3205	0.000239959	0.731154	-68.7233	200.015	56149
0.321	0.000262847	0.719144	-71.9704	200.138	56197
0.3215	0.00021261	0.746375	-64.7811	200.299	56265
0.322	0.000181082	0.765334	-59.8198	200.412	56314
0.3225	0.000175112	0.769122	-58.8494	200.493	56370
0.323	0.000151095	0.78512	-54.6949	200.602	56412
0.3235	0.00010218	0.822585	-44.9995	200.693	56459
0.324	0.000128369	0.80157	-50.4719	200.831	56517
0.3245	0.00017573	0.768726	-59.0895	200.956	56564
0.325	8.34357e-05	0.839437	-40.7368	201.057	56617
0.3255	6.8675e-05	0.854155	-36.9799	201.174	56675
0.326	9.17763e-05	0.831719	-42.7628	201.239	56717
0.3265	0.000142785	0.790973	-53.3651	201.342	56754
0.327	8.17867e-05	0.841011	-40.4121	201.456	56809
0.3275	8.89913e-05	0.834253	-42.1791	201.573	56856
0.328	0.000139845	0.793085	-52.9164	201.735	56909
0.3285	0.000122487	0.806077	-49.5513	201.846	56963
0.329	6.30294e-05	0.860213	-35.5654	201.957	57017
0.3295	9.35485e-05	0.830125	-43.3477	202.049	57073
0.33	0.000161091	0.778306	-56.914	202.162	57122
0.3305	0.000186517	0.761944	-61.2582	202.22	57157
0.331	0.000226587	0.738467	-67.5511	202.319	57198
0.3315	0.000269883	0.71557	-73.7604	202.424	57244
0.332	0.000256579	0.722371	-71.9506	202.511	57287
0.3325	0.000262415	0.719365	-72.7907	202.586	57325
0.333	0.000261731	0.719717	-72.7324	202.689	57368
0.3335	0.00030617	0.697939	-78.7031	202.788	57412
0.334	0.000252673	0.724407	-71.5142	202.834	57446
0.3345	0.000197929	0.754998	-63.3298	202.944	57489
0.335	0.000194644	0.756976	-62.8371	203.058	57538
0.3355	0.00018771	0.76121	-61.7424	203.172	57589
0.336	0.00012104	0.807206	-49.6045	203.27	57630
0.3365	0.000113661	0.813063	-48.0935	203.375	57681
0.337	0.000113491	0.8132	-48.0822	203.48	57729
0.3375	0.000109708	0.816283	-47.2861	203.531	57762
0.338	0.000144581	0.789694	-54.3284	203.7	57817
0.3385	0.000160687	0.77858	-57.3053	203.81	57866
0.339	0.000193347	0.757763	-62.9024	203.951	57910
0.3395	0.000186006	0.762264	-61.7194	204.025	57961
0.34	0.000205392	0.750574	-64.8857	204.119	58007
0.3405	0.000245776	0.728045	-71.0245	204.253	58050
0.341	0.000229502	0.736855	-68.655	204.318	58084
0.3415	0.000139852	0.793082	-53.6217	204.42	58130
0.342	0.000223782	0.740035	-67.8685	204.542	58176
0.3425	0.000172013	0.771121	-59.5338	204.648	58229
0.343	0.000146577	0.788282	-54.9879	204.765	58284
0.3435	0.000137613	0.794708	-53.3049	204.86	58322
0.344	0.000183962	0.763533	-61.664	204.97	58367
0.3445	0.000200353	0.753551	-64.383	205.067	58412
0.345	0.000205474	0.750527	-65.2375	205.185	58472
0.3455	0.000212865	0.746232	-66.4344	205.291	58517
0.346	0.000213374	0.745939	-66.5568	205.423	58564
0.3465	0.000197636	0.755176	-64.0781	205.496	58611
0.347	0.000222952	0.740501	-68.0933	205.602	58649
0.3475	0.000263305	0.718911	-74.0303	205.688	58686
0.348	0.000197826	0.75506	-64.1978	205.779	58742
0.3485	0.000180255	0.765856	-61.3134	205.888	58792
0.349	0.000197226	0.75542	-64.1717	206.008	58836
0.3495	0.000136803	0.795298	-53.4649	206.08	58870
0.35	0.00014224	0.791363	-54.5439	206.183	58930
0.3505	0.000165627	0.775292	-58.8945	206.315	58977
0.351	0.000136703	0.795371	-53.5256	206.39	59010
0.3515	0.000124703	0.804367	-51.1407	206.463	59060
0.352	0.000200734	0.753325	-64.9263	206.602	59109
0.3525	0.000158838	0.779825	-57.785	206.709	59156
0.353	0.000150827	0.785309	-56.3299	206.786	59194
0.3535	0.000166684	0.774596	-59.2455	206.886	59230
0.354	0.00014807	0.787232	-55.8751	207.017	59276
0.3545	0.000131482	0.799233	-52.6692	207.082	59324
0.355	0.000133998	0.797363	-53.1956	207.179	59367
0.3555	0.00010929	0.816626	-48.0662	207.283	59412
0.356	0.000109978	0.81606	-48.2442	207.399	59448
0.3565	0.00014096	0.792283	-54.642	207.49	59489
0.357	0.000144476	0.789769	-55.3362	207.554	59523
0.3575	0.000153408	0.783524	-57.0372	207.612	59558
0.358	0.000184825	0.762996	-62.6364	207.716	59597
0.3585	0.000250526	0.725533	-72.962	207.825	59649
0.359	0.000291737	0.704802	-78.7746	207.933	59693
0.3595	0.000322743	0.690286	-82.891	208.025	59738
0.36	0.000342743	0.681346	-85.4883	208.19	59795
0.3605	0.000398676	0.657867	-92.2461	208.297	59855
0.361	0.00034523	0.680256	-85.8973	208.431	59903
0.3615	0.000408992	0.653752	-93.5531	208.565	59951
0.362	0.000505631	0.617968	-104.08	208.689	59998
0.3625	0.000400743	0.657038	-92.7058	208.794	60053
0.363	0.000355967	0.675602	-87.4165	208.894	60095
0.3635	0.000368898	0.670104	-89.0289	208.986	60129
0.364	0.000387611	0.662346	-91.3081	209.098	60176
0.3645	0.000410212	0.653269	-93.9817	209.208	60215
0.365	0.000438787	0.642211	-97.2634	209.344	60266
0.3655	0.0004364	0.643118	-97.0347	209.423	60306
0.366	0.00046942	0.630839	-100.699	209.55	60352
0.3665	0.000554892	0.601348	-109.541	209.663	60395
0.367	0.000502455	0.619072	-104.266	209.72	60439
0.3675	0.000531198	0.60922	-107.255	209.815	60475
0.368	0.000498873	0.620323	-103.974	209.883	60510
0.3685	0.000557186	0.600601	-109.942	209.998	60552
0.369	0.000637376	0.575519	-117.636	210.087	60597
0.3695	0.000574756	0.594917	-111.754	210.173	60650
0.37	0.000616452	0.58186	-115.788	210.268	60689
0.3705	0.000732303	0.548388	-126.257	210.365	60728
0.371	0.000758704	0.541264	-128.555	210.435	60764
0.3715	0.000805795	0.528976	-132.567	210.567	60809
0.372	0.000839965	0.520365	-135.392	210.635	60853
0.3725	0.000813223	0.527078	-133.268	210.709	60901
0.373	0.000743422	0.545361	-127.462	210.777	60949
0.3735	0.000628879	0.578077	-117.279	210.859	60993
0.374	0.000545863	0.604323	-109.328	210.978	61045
0.3745	0.000621509	0.580309	-116.708	211.071	61091
0.375	0.000543073	0.605247	-109.132	211.141	61126
0.3755	0.000479532	0.62718	-102.588	211.218	61177
0.376	0.000504878	0.618223	-105.312	211.312	61218
0.3765	0.000551233	0.602545	-110.076	211.383	61264
0.377	0.000587684	0.590794	-113.719	211.497	61313
0.3775	0.000581236	0.592842	-113.162	211.628	61366
0.378	0.000521439	0.612524	-107.244	211.746	61410
0.3785	0.000484844	0.62528	-103.44	211.803	61446
0.379	0.000487102	0.624475	-103.724	211.889	61487
0.3795	0.000522208	0.612261	-107.428	211.953	61528
0.38	0.000449723	0.638098	-99.7409	212.052	61580
0.3805	0.000384517	0.663614	-92.2725	212.155	61625
0.381	0.000406352	0.6548	-94.8985	212.251	61657
0.3815	0.000540977	0.605948	-109.556	212.373	61705
0.382	0.00057968	0.59334	-113.456	212.464	61753
0.3825	0.000566897	0.597443	-112.229	212.522	61800
0.383	0.000499809	0.619997	-105.436	212.635	61840
0.3835	0.000399571	0.657506	-94.3053	212.707	61874
0.384	0.000458135	0.634976	-101.036	212.825	61915
0.3845	0.000552741	0.602058	-111.056	212.977	61971
0.385	0.000648613	0.572176	-120.366	213.094	62016
0.3855	0.000637777	0.575404	-119.402	213.176	62069
0.386	0.000623723	0.579644	-118.137	213.281	62117
0.3865	0.000610464	0.583698	-116.912	213.347	62155
0.387	0.000542376	0.605484	-110.222	213.389	62184
0.3875	0.000446699	0.639232	-100.075	213.484	62244
0.388	0.0004577	0.635134	-101.33	213.545	62283
0.3885	0.000538912	0.606634	-110.015	213.669	62332
0.389	0.000502966	0.618891	-106.339	213.781	62381
0.3895	0.000427723	0.646439	-98.1038	213.867	62421
0.39	0.000415333	0.65125	-96.7294	213.991	62464
0.3905	0.000351733	0.677424	-89.0573	214.09	62508
0.391	0.000440245	0.641657	-99.6651	214.157	62548
0.3915	0.000403013	0.656124	-95.3943	214.239	62580
0.392	0.000430388	0.645413	-98.6218	214.329	62623
0.3925	0.000475359	0.628679	-103.659	214.354	62656
0.393	0.000447053	0.639088	-100.569	214.444	62702
0.3935	0.000453159	0.636808	-101.3	214.542	62738
0.394	0.000477155	0.628028	-103.991	214.634	62775
0.3945	0.000452389	0.637091	-101.308	214.74	62823
0.395	0.000384471	0.663621	-93.421	214.8	62868
0.3955	0.000405909	0.654961	-96.0072	214.838	62902
0.396	0.000404712	0.655436	-95.8994	214.914	62939
0.3965	0.000506858	0.617523	-107.361	214.994	62981
0.397	0.000560024	0.59965	-112.888	215.064	63016
0.3975	0.000570836	0.596149	-114.004	215.123	63051
0.398	0.000550741	0.602687	-112.027	215.212	63094
0.3985	0.000577079	0.594142	-114.721	215.3	63138
0.399	0.000615671	0.582066	-118.531	215.366	63171
0.3995	0.000645054	0.5732	-121.383	215.468	63207
0.4	0.000578053	0.593834	-114.95	215.55	63256
0.4005	0.000668269	0.566381	-123.644	215.637	63302
0.401	0.000830532	0.522681	-137.896	215.726	63342
0.4015	0.000832452	0.5222	-138.116	215.82	63387
0.402	0.000913195	0.502678	-144.73	215.924	63427
0.4025	0.000876455	0.511401	-141.834	215.994	63457
0.403	0.000865507	0.514054	-141.036	216.134	63508
0.4035	0.000913648	0.502577	-144.959	216.215	63540
0.404	0.000953073	0.493503	-148.126	216.322	63575
0.4045	0.000955048	0.493054	-148.324	216.386	63602
0.405	0.000927163	0.499434	-146.191	216.458	63641
0.4055	0.000896362	0.506645	-143.804	216.55	63680
0.406	0.000915758	0.502083	-145.452	216.699	63738
0.4065	0.000896809	0.506542	-143.985	216.769	63772
0.407	0.000779864	0.535644	-134.35	216.899	63822
0.4075	0.000783436	0.534711	-134.728	217.012	63856
0.408	0.000684623	0.561671	-126.001	217.107	63886
0.4085	0.000643082	0.57379	-122.17	217.199	63922
0.409	0.000661372	0.568394	-123.972	217.335	63962
0.4095	0.000713695	0.553475	-128.828	217.408	64001
0.41	0.000628419	0.578188	-120.889	217.414	64037
0.4105	0.000635165	0.576156	-121.572	217.478	64075
0.411	0.000691848	0.559611	-126.937	217.574	64119
0.4115	0.000674467	0.564589	-125.377	217.654	64152
0.412	0.00063786	0.575352	-121.964	217.72	64193
0.4125	0.0005939	0.588826	-117.734	217.809	64238
0.413	0.00059433	0.588694	-117.807	217.866	64291
0.4135	0.000524073	0.611612	-110.659	217.931	64326
0.414	0.000509912	0.61647	-109.202	218.03	64360
0.4145	0.000412863	0.652216	-98.2937	218.098	64387
0.415	0.000392428	0.660377	-95.8553	218.154	64422
0.4155	0.000380589	0.665221	-94.4336	218.234	64461
0.416	0.000347712	0.679163	-90.2827	218.282	64489
0.4165	0.000387419	0.662414	-95.3234	218.339	64525
0.417	0.00041872	0.649917	-99.1282	218.403	64561
0.4175	0.000480935	0.626664	-106.299	218.529	64598
0.418	0.000469831	0.630672	-105.119	218.642	64632
0.4185	0.000475105	0.628762	-105.736	218.703	64661
0.419	0.00048364	0.625698	-106.719	218.781	64692
0.4195	0.000503992	0.61852	-108.981	218.86	64737
0.42	0.000531493	0.609106	-111.958	218.946	64774
0.4205	0.000506795	0.61755	-109.385	219.065	64818
0.421	0.000492005	0.622728	-107.82	219.151	64857
0.4215	0.000429324	0.645815	-100.778	219.282	64900
0.422	0.000489384	0.623658	-107.65	219.392	64940
0.4225	0.000525237	0.611223	-111.568	219.48	64977
0.423	0.000510522	0.61626	-110.027	219.546	65021
0.4235	0.000511774	0.615829	-110.228	219.678	65063
0.424	0.000440965	0.641379	-102.369	219.784	65107
0.4245	0.000530679	0.609385	-112.35	219.884	65139
0.425	0.000548727	0.603365	-114.291	219.973	65175
0.4255	0.00058128	0.592819	-117.668	220.041	65204
0.426	0.000567393	0.597271	-116.28	220.091	65229
0.4265	0.000627708	0.578418	-122.363	220.198	65260
0.427	0.000576627	0.594301	-117.315	220.264	65290
0.4275	0.000518944	0.613368	-111.327	220.331	65339
0.428	0.000488268	0.624054	-108.032	220.423	65379
0.4285	0.000458913	0.634679	-104.76	220.477	65413
0.429	0.000487929	0.624174	-108.05	220.536	65451
0.4295	0.000502554	0.619028	-109.704	220.631	65481
0.43	0.000464062	0.632785	-105.47	220.737	65522
0.4305	0.000509294	0.616687	-110.547	220.85	65561
0.431	0.000550002	0.602947	-114.909	220.908	65596
0.4315	0.000529141	0.609906	-112.738	220.965	65630
0.432	0.00054868	0.603383	-114.813	220.989	65652
0.4325	0.000552206	0.60222	-115.229	221.079	65681
0.433	0.000507049	0.617465	-110.445	221.136	65709
0.4335	0.000484489	0.625401	-108.002	221.22	65744
0.434	0.000519833	0.613065	-111.913	221.303	65782
0.4345	0.00056281	0.598755	-116.499	221.4	65820
0.435	0.000479257	0.627273	-107.536	221.463	65851
0.4355	0.000486491	0.624687	-108.395	221.568	65885
0.436	0.000516169	0.614317	-111.694	221.65	65925
0.4365	0.000473568	0.629322	-107.014	221.707	65964
0.437	0.000497914	0.620648	-109.76	221.768	66000
0.4375	0.00051242	0.615604	-111.389	221.85	66045
0.438	0.000476207	0.628368	-107.395	221.878	66067
0.4385	0.000511382	0.615962	-111.33	221.958	66100
0.439	0.000583874	0.591993	-119.016	222.065	66136
0.4395	0.000593485	0.58896	-120.038	222.151	66186
0.44	0.000502843	0.618921	-110.533	222.231	66225
0.4405	0.000523404	0.61184	-112.813	222.313	66265
0.441	0.000479068	0.627334	-107.988	222.435	66309
0.4415	0.000510492	0.616265	-111.518	222.525	66344
0.442	0.000541158	0.605868	-114.844	222.573	66376
0.4425	0.000628052	0.578305	-123.758	222.641	66414
0.443	0.000602123	0.586257	-121.228	222.735	66450
0.4435	0.000576197	0.594433	-118.641	222.833	66499
0.444	0.000637071	0.575589	-124.792	222.907	66534
0.4445	0.000660768	0.568569	-127.129	222.971	66566
0.445	0.00072336	0.55081	-133.071	223.069	66601
0.4455	0.000761989	0.540365	-136.648	223.185	66640
0.446	0.000785495	0.534182	-138.807	223.293	66684
0.4465	0.000853673	0.516953	-144.759	223.377	66712
0.447	0.000849624	0.517948	-144.46	223.446	66748
0.4475	0.000811404	0.527514	-141.215	223.511	66790
0.448	0.000756614	0.541797	-136.41	223.587	66834
0.4485	0.000776842	0.536447	-138.249	223.634	66868
0.449	0.000742636	0.545554	-135.218	223.709	66910
0.4495	0.000667998	0.566467	-128.272	223.759	66942
0.45	0.000653593	0.570678	-126.907	223.801	66973
0.4505	0.000616655	0.581772	-123.331	223.914	67011
0.451	0.000666305	0.566955	-128.227	223.96	67050
0.4515	0.000695363	0.558622	-131.038	224.038	67092
0.452	0.000671488	0.565452	-128.802	224.096	67127
0.4525	0.000704524	0.556045	-131.974	224.169	67160
0.453	0.000734179	0.547845	-134.766	224.239	67210
0.4535	0.000745203	0.544856	-135.829	224.33	67248
0.454	0.000675087	0.564414	-129.335	224.424	67284
0.4545	0.000756888	0.541724	-137.017	224.541	67328
0.455	0.000809735	0.527946	-141.772	224.626	67363
0.4555	0.000885303	0.509298	-148.291	224.707	67404
0.456	0.00082367	0.524415	-143.072	224.759	67436
0.4565	0.000813542	0.526976	-142.245	224.847	67467
0.457	0.000697522	0.558018	-131.766	224.938	67507
0.4575	0.000615252	0.582208	-123.78	224.989	67542
0.458	0.000637557	0.575451	-126.046	225.066	67577
0.4585	0.000534497	0.6081	-115.434	225.11	67601
0.459	0.00051156	0.615898	-112.974	225.194	67633
0.4595	0.000506052	0.617804	-112.404	225.275	67663
0.46	0.000511167	0.616033	-112.997	225.326	67701
0.4605	0.000617179	0.581615	-124.192	225.382	67732
0.461	0.000649183	0.571983	-127.412	225.455	67762
0.4615	0.000655541	0.570107	-128.091	225.554	67804
0.462	0.000653458	0.570716	-127.929	225.625	67835
0.4625	0.000695058	0.558709	-131.977	225.695	67869
0.463	0.000733208	0.548109	-135.619	225.808	67913
0.4635	0.000767336	0.538946	-138.777	225.872	67939
0.464	0.00076162	0.540465	-138.332	225.992	67986
0.4645	0.000701866	0.556792	-132.835	226.058	68017
0.465	0.000616622	0.581787	-124.558	226.15	68060
0.4655	0.000498706	0.620367	-112.049	226.211	68095
0.466	0.000624477	0.57939	-125.428	226.292	68120
0.4665	0.000683036	0.562131	-131.225	226.376	68155
0.467	0.000648486	0.57219	-127.869	226.385	68183
0.4675	0.000668083	0.566443	-129.827	226.457	68217
0.468	0.000735134	0.54759	-136.226	226.524	68261
0.4685	0.000642777	0.573887	-127.428	226.605	68303
0.469	0.00065381	0.570618	-128.557	226.675	68336
0.4695	0.000651427	0.571324	-128.377	226.774	68374
0.47	0.00064448	0.573385	-127.74	226.862	68413
0.4705	0.000694918	0.558757	-132.692	226.945	68451
0.471	0.000710415	0.554408	-134.215	227.034	68486
0.4715	0.000587149	0.590958	-122.056	227.102	68521
0.472	0.000599268	0.587151	-123.367	227.208	68560
0.4725	0.00061867	0.581161	-125.371	227.249	68592
0.473	0.000599141	0.58719	-123.422	227.334	68626
0.4735	0.000616179	0.581924	-125.211	227.418	68669
0.474	0.000630237	0.577648	-126.669	227.486	68704
0.4745	0.000617111	0.581637	-125.391	227.571	68743
0.475	0.000637996	0.575317	-127.55	227.67	68780
0.4755	0.00055574	0.601056	-119.083	227.743	68809
0.476	0.000471437	0.630092	-109.726	227.838	68842
0.4765	0.000428941	0.645962	-104.696	227.907	68871
0.477	0.000480899	0.626681	-110.915	228.03	68909
0.4775	0.000472944	0.629546	-110.016	228.077	68937
0.478	0.000459055	0.634623	-108.423	228.148	68967
0.4785	0.000470924	0.63028	-109.871	228.264	69003
0.479	0.000453976	0.636506	-107.924	228.366	69039
0.4795	0.00051677	0.614112	-115.167	228.41	69076
0.48	0.000517568	0.613837	-115.313	228.522	69109
0.4805	0.000530056	0.609591	-116.717	228.562	69133
0.481	0.000582217	0.592517	-122.394	228.692	69174
0.4815	0.000646203	0.572867	-128.993	228.778	69213
0.482	0.00057972	0.59331	-122.234	228.883	69249
0.4825	0.000523337	0.611864	-116.161	228.927	69277
0.483	0.000561505	0.599171	-120.369	229.015	69315
0.4835	0.000595385	0.588357	-123.991	229.097	69345
0.484	0.000566387	0.597588	-120.99	229.203	69385
0.4845	0.000585872	0.591355	-123.106	229.301	69421
0.485	0.000581898	0.592616	-122.733	229.387	69457
0.4855	0.000545984	0.604266	-118.919	229.451	69493
0.486	0.000564545	0.598187	-120.986	229.571	69538
0.4865	0.000565107	0.598002	-121.08	229.634	69579
0.487	0.000582386	0.592462	-122.958	229.711	69609
0.4875	0.000552928	0.601974	-119.845	229.78	69647
0.488	0.000542992	0.605257	-118.792	229.837	69669
0.4885	0.000557863	0.60036	-120.447	229.912	69700
0.489	0.000557853	0.600363	-120.479	229.975	69731
0.4895	0.000456838	0.635438	-109.048	230.017	69771
0.49	0.000485933	0.624877	-112.502	230.09	69809
0.4905	0.000544148	0.60487	-119.084	230.154	69841
0.491	0.000565105	0.598002	-121.391	230.222	69870
0.4915	0.00053138	0.609138	-117.762	230.317	69907
0.492	0.000484119	0.625521	-112.431	230.372	69938
0.4925	0.000446152	0.639418	-107.954	230.418	69968
0.493	0.000418718	0.649915	-104.621	230.505	70005
0.4935	0.000365981	0.671319	-97.8265	230.539	70036
0.494	0.0003732	0.668286	-98.8157	230.607	70062
0.4945	0.000332995	0.685651	-93.3743	230.688	70091
0.495	0.000382191	0.664557	-100.066	230.765	70133
0.4955	0.000415802	0.651057	-104.413	230.853	70173
0.496	0.000412798	0.652237	-104.071	230.932	70210
0.4965	0.000392185	0.660471	-101.477	231.016	70240
0.497	0.000444283	0.640121	-108.049	231.107	70281
0.4975	0.000415563	0.651149	-104.525	231.165	70313
0.498	0.000463696	0.632911	-110.448	231.239	70344
0.4985	0.000485888	0.62489	-113.088	231.297	70384
0.499	0.000440582	0.641515	-107.72	231.367	70416
0.4995	0.000422443	0.648466	-105.502	231.416	70455
0.5	0.000420372	0.649269	-105.273	231.481	70483
1	0.000188933	0.76041	82.6268	270.959	89618
