# Supplementary material for: Mendelian randomization study of the relationship between blood and urine biomarkers and schizophrenia in the UK Biobank cohort
Source: Commun Med (Lond). 2024 Mar 7;4:40. doi: 10.1038/s43856-024-00467-1 (PMC10920902; doi:10.1038/s43856-024-00467-1)
Supplement: Supplementary file 5 — Supplementary Data 3 [file 43856_2024_467_MOESM5_ESM.xlsx]

## Sheet: Sheet1
Supplementary Data 3. Pearson correlation analysis results between serum/urine biomarkers and TRS-PRS in the total population
Name	estimate	t	95conf	95conf	Pvalue
Phosphate	0.00649941	3.72383	0.00307858	0.00992009	0.000196253
Gamma glutamyltransferase	-0.00525198	-3.14694	-0.0085229	-0.00198096	0.00165004
Reticulocyte percentage	0.00440653	2.64282	0.00113856	0.00767441	0.00822225
Total protein	-0.00402127	-2.30486	-0.00744073	-0.000601723	0.0211752
Mean corpuscular volume	0.00349597	2.11386	0.000254504	0.00673737	0.0345282
Mean corpuscular haemoglobin	0.00333056	2.01384	8.90863e-05	0.00657197	0.0440274
Reticulocyte count	0.00330785	1.98387	3.98577e-05	0.00657576	0.0472706
Monocyte count	-0.00319805	-1.93202	-0.00644229	4.62637e-05	0.0533577
Sodium in urine	0.00306235	1.85064	-0.000180921	0.00630555	0.0642227
Creatinine	-0.00307549	-1.84279	-0.00634648	0.000195565	0.0653604
Total bilirubin	0.0028444	1.70122	-0.000432634	0.00612138	0.0889035
Immature reticulocyte fraction	-0.00279375	-1.67555	-0.00606168	0.00047424	0.0938282
Red blood cell (erythrocyte) count	-0.00259691	-1.57023	-0.00583832	0.000644563	0.116362
Cholesterol	-0.002587	-1.55049	-0.00585715	0.00068321	0.121024
Triglycerides	-0.0025332	-1.51764	-0.00580467	0.000738328	0.129107
Glycated haemoglobin (HbA1c)	0.0025223	1.51158	-0.000748202	0.00579275	0.130641
Cystatin C	-0.00218935	-1.3121	-0.00545968	0.00108103	0.189488
Creatinine (enzymatic) in urine	-0.0037655	-1.26984	-0.00957723	0.00204648	0.204143
IGF-1	0.00208978	1.24909	-0.00118934	0.00536885	0.211635
LDL direct	-0.00200547	-1.20084	-0.00527868	0.00126778	0.229814
Calcium	-0.00207588	-1.19026	-0.00549411	0.00134241	0.233944
Alkaline phosphatase	-0.00193932	-1.16234	-0.00520942	0.00133082	0.245098
Monocyte percentage	-0.00187996	-1.13574	-0.00512422	0.00136433	0.256068
High light scatter reticulocyte percentage	0.00186272	1.11716	-0.00140527	0.00513067	0.263927
Testosterone	0.00195179	1.11354	-0.0014836	0.00538712	0.265478
Lymphocyte count	0.00181259	1.09503	-0.00143173	0.00505686	0.273506
Apolipoprotein B	-0.00181875	-1.0874	-0.0050969	0.00145944	0.276863
Glucose	0.00175689	1.007	-0.00166262	0.00517636	0.313935
Aspartate aminotransferase	-0.00164074	-0.981563	-0.00491692	0.00163547	0.326316
Lipoprotein A	0.00182999	0.977971	-0.00183752	0.00549744	0.328089
Platelet crit	-0.0016058	-0.970944	-0.00484726	0.0016357	0.331577
Potassium in urine	0.00158195	0.955954	-0.00166148	0.00482536	0.339096
Direct bilirubin	0.00167654	0.926904	-0.00186856	0.00522159	0.353977
SHBG	0.00161351	0.920893	-0.00182058	0.00504757	0.357107
Apolipoprotein A	-0.00160723	-0.91893	-0.00503523	0.0018208	0.358133
C-reactive protein	-0.00142129	-0.850913	-0.004695	0.00185246	0.394818
HDL cholesterol	-0.00148252	-0.850016	-0.00490087	0.00193587	0.395317
Rheumatoid factor	0.00414343	0.743032	-0.0067862	0.0150721	0.457468
Urea	0.00123674	0.740967	-0.00203461	0.00450806	0.458714
Microalbumin in urine	0.00119044	0.720164	-0.00204941	0.00443027	0.471425
Neutrophill percentage	0.00117229	0.708209	-0.00207201	0.00441655	0.478816
Albumin	-0.00118289	-0.678369	-0.00460051	0.00223475	0.497538
Mean corpuscular haemoglobin concentration	0.00104762	0.633443	-0.00219387	0.0042891	0.526445
Oestradiol	0.00244833	0.57749	-0.00586116	0.0107575	0.563611
Mean sphered cell volume	0.000875227	0.524914	-0.00239276	0.0041432	0.599643
Platelet distribution width	0.000864187	0.522528	-0.00237731	0.00410567	0.601303
Mean platelet (thrombocyte) volume	-0.000856228	-0.517716	-0.00409771	0.00238527	0.604657
Vitamin D	0.000881042	0.516243	-0.00246392	0.00422598	0.605685
Platelet count	-0.000847823	-0.512637	-0.00408928	0.00239366	0.608206
Neutrophill count	-0.000800055	-0.483332	-0.00404435	0.00244426	0.628861
Basophill count	0.000795463	0.480557	-0.00244885	0.00403976	0.630831
Lymphocyte percentage	-0.000690178	-0.416955	-0.00393446	0.00255411	0.676711
Mean reticulocyte volume	0.000649288	0.389408	-0.0026187	0.00391726	0.696975
Basophill percentage	0.00058295	0.352176	-0.00266134	0.00382723	0.724707
Eosinophill count	-0.000511986	-0.309302	-0.00375629	0.00273233	0.757092
High light scatter reticulocyte count	0.000507695	0.304488	-0.0027603	0.00377568	0.760757
Haematocrit percentage	-0.000388562	-0.234945	-0.00363002	0.0028529	0.814251
Urate	0.00035393	0.211993	-0.0029183	0.00362615	0.832113
Haemoglobin concentration	0.000345031	0.208624	-0.00289644	0.00358649	0.834742
Red blood cell (erythrocyte) distribution width	-0.000288405	-0.174384	-0.00352987	0.00295307	0.861564
Alanine aminotransferase	0.000215061	0.128872	-0.00305572	0.00348584	0.897459
White blood cell (leukocyte) count	0.000165097	0.0998257	-0.00307639	0.00340658	0.920483
Eosinophill percentage	-7.01127e-05	-0.042357	-0.0033144	0.00317417	0.966214
