# Supplementary material for: Mendelian randomization study of the relationship between blood and urine biomarkers and schizophrenia in the UK Biobank cohort
Source: Commun Med (Lond). 2024 Mar 7;4:40. doi: 10.1038/s43856-024-00467-1 (PMC10920902; doi:10.1038/s43856-024-00467-1)
Supplement: Supplementary file 6 — Supplementary Data 4 [file 43856_2024_467_MOESM6_ESM.xlsx]

## Sheet: Sheet1
Supplementary Data 4. Pearson correlation analysis results between serum/urine biomarkers and TRS-PRS in the male subpopulation
Name	estimate	t	95conf	95conf	Pvalue
Total protein	-0.00754292	-2.95421	-0.0125469	-0.00253857	0.00313515
Gamma glutamyltransferase	-0.00619976	-2.52769	-0.0110068	-0.00139245	0.0114826
Phosphate	0.00606365	2.37414	0.00105778	0.0110692	0.0175912
Glycated haemoglobin (HbA1c)	0.00533958	2.17687	0.000532	0.0101469	0.029492
Lymphocyte count	0.00527961	2.17208	0.000515555	0.0100434	0.0298509
Cholesterol	-0.005024	-2.04898	-0.00982956	-0.000218221	0.040466
Red blood cell (erythrocyte) count	-0.00482937	-1.98863	-0.00958893	-6.9594e-05	0.0467432
Sodium in urine	0.00456	1.87833	-0.000198217	0.009318	0.0603379
Oestradiol	-0.0155357	-1.84066	-0.0320712	0.00100825	0.0656918
Creatinine (enzymatic) in urine	-0.00754463	-1.83839	-0.0155874	0.000499084	0.0660099
HDL cholesterol	-0.00439146	-1.72058	-0.00939372	0.000611027	0.0853296
Immature reticulocyte fraction	-0.00398834	-1.62912	-0.00878648	0.000809981	0.103289
Reticulocyte percentage	0.0037285	1.52298	-0.00106985	0.00852667	0.127766
LDL direct	-0.00370551	-1.50965	-0.00851618	0.00110533	0.131134
Apolipoprotein B	-0.00362194	-1.47228	-0.00844347	0.00119977	0.140947
Platelet count	-0.00338071	-1.39209	-0.00814038	0.0013791	0.163896
White blood cell (leukocyte) count	0.00332605	1.36958	-0.00143378	0.00808573	0.17082
C-reactive protein	-0.0032617	-1.32851	-0.00807359	0.00155033	0.18401
Platelet distribution width	0.00321544	1.32403	-0.0015444	0.00797515	0.185494
Mean corpuscular volume	0.00320642	1.32032	-0.0015534	0.00796609	0.186728
Apolipoprotein A	-0.00336399	-1.31697	-0.00837027	0.00164246	0.187851
Aspartate aminotransferase	-0.00318955	-1.29822	-0.00800478	0.00162583	0.194212
Lipoprotein A	0.00340199	1.23427	-0.00200026	0.00880403	0.217106
Urate	0.00302212	1.23178	-0.00178659	0.00783069	0.218032
Haematocrit percentage	-0.00291163	-1.19894	-0.0076713	0.00184818	0.230554
Rheumatoid factor	0.00972518	1.16265	-0.00667019	0.0261153	0.24499
Mean corpuscular haemoglobin	0.00281354	1.15854	-0.00194628	0.00757323	0.246644
Potassium in urine	0.00276497	1.13821	-0.00199624	0.00752606	0.255033
Calcium	-0.00289903	-1.13592	-0.00790099	0.00210308	0.25599
Platelet crit	-0.00254878	-1.04952	-0.00730851	0.00221107	0.293942
Testosterone	0.00256369	1.04047	-0.0022656	0.00739286	0.298121
Reticulocyte count	0.00251164	1.02593	-0.0022867	0.00730986	0.304927
Microalbumin in urine	0.00238799	0.984151	-0.00236778	0.00714365	0.325043
Monocyte percentage	-0.00236011	-0.970966	-0.00712407	0.00240396	0.331567
Direct bilirubin	0.00237629	0.935724	-0.0026011	0.00735356	0.349417
SHBG	0.00221612	0.865127	-0.00280457	0.0072367	0.38697
Albumin	-0.00219724	-0.861094	-0.00719834	0.00280398	0.389187
Total bilirubin	0.00211522	0.860807	-0.00270092	0.00693125	0.389346
Monocyte count	-0.00202317	-0.832343	-0.00678718	0.00274092	0.405217
Haemoglobin concentration	-0.00196924	-0.81088	-0.00672897	0.00279058	0.417436
Glucose	0.00185789	0.727677	-0.00314627	0.00686196	0.466812
Vitamin D	-0.00177863	-0.714708	-0.00665613	0.00309896	0.474791
Basophill count	0.00167185	0.687806	-0.00309224	0.00643587	0.491576
High light scatter reticulocyte count	-0.00163202	-0.666627	-0.00643027	0.00316632	0.505011
Urea	0.00153594	0.626174	-0.00327165	0.00634346	0.531202
Mean reticulocyte volume	-0.00152064	-0.621133	-0.0063189	0.00327769	0.534513
Triglycerides	-0.00149993	-0.611402	-0.00630819	0.00330839	0.540935
Alkaline phosphatase	-0.00147787	-0.602706	-0.00628374	0.00332808	0.546705
Mean platelet (thrombocyte) volume	0.00132429	0.545303	-0.00343556	0.00608407	0.585546
Lymphocyte percentage	0.000864595	0.3557	-0.00389946	0.00562861	0.722066
Basophill percentage	0.000830617	0.341721	-0.00393344	0.00559463	0.732561
Mean corpuscular haemoglobin concentration	0.000788062	0.324501	-0.00397178	0.00554786	0.745559
IGF-1	0.000728192	0.296192	-0.0040904	0.00554675	0.767084
Eosinophill count	0.00056215	0.231271	-0.00420193	0.0053262	0.817105
High light scatter reticulocyte percentage	0.000525996	0.214852	-0.00427232	0.00532429	0.829883
Neutrophill count	0.000496668	0.204331	-0.00426741	0.00526072	0.838095
Red blood cell (erythrocyte) distribution width	0.000453093	0.186572	-0.00430671	0.00521288	0.851997
Creatinine	0.000456008	0.185921	-0.00435118	0.00526317	0.852507
Mean sphered cell volume	-0.000336475	-0.137439	-0.00513478	0.00446184	0.890684
Cystatin C	-0.000316901	-0.129235	-0.00512294	0.00448916	0.897172
Eosinophill percentage	0.000147821	0.0608146	-0.00461622	0.00491186	0.951507
Neutrophill percentage	-6.28273e-05	-0.0258476	-0.00482687	0.00470121	0.979379
Alanine aminotransferase	3.37908e-05	0.0137759	-0.00477375	0.00484133	0.989009
