# Supplementary material for: Mendelian randomization study of the relationship between blood and urine biomarkers and schizophrenia in the UK Biobank cohort
Source: Commun Med (Lond). 2024 Mar 7;4:40. doi: 10.1038/s43856-024-00467-1 (PMC10920902; doi:10.1038/s43856-024-00467-1)
Supplement: Supplementary file 7 — Supplementary Data 5 [file 43856_2024_467_MOESM7_ESM.xlsx]

## Sheet: Sheet1
Supplementary Data 5. Pearson correlation analysis results between serum/urine biomarkers and TRS-PRS in the female subpopulation
Name	estimate	t	95conf	95conf	Pvalue
Creatinine	-0.00739494	-3.24702	-0.0118584	-0.0029312	0.0011664
Phosphate	0.00692266	2.8957	0.00223701	0.011608	0.00378367
Reticulocyte percentage	0.00496861	2.18196	0.000505484	0.00943153	0.0291138
Monocyte count	-0.00426885	-1.88851	-0.00869907	0.000161533	0.0589584
Gamma glutamyltransferase	-0.00427187	-1.87574	-0.0087354	0.000191837	0.0606923
Reticulocyte count	0.00406122	1.78347	-0.000401929	0.00852421	0.0745114
Cystatin C	-0.00400184	-1.75745	-0.00846467	0.000461155	0.0788421
Triglycerides	-0.00380159	-1.66909	-0.00826555	0.000662528	0.0951009
Mean corpuscular haemoglobin	0.00375219	1.66136	-0.000674422	0.00817866	0.0966426
Mean corpuscular volume	0.00373553	1.65399	-0.000691072	0.00816199	0.0981316
Total bilirubin	0.00373218	1.63577	-0.000739704	0.00820392	0.101889
IGF-1	0.0032462	1.42172	-0.00122898	0.00772124	0.155108
Vitamin D	0.00325018	1.38606	-0.00134579	0.00784602	0.165731
High light scatter reticulocyte percentage	0.00300717	1.32058	-0.00145598	0.0074702	0.186641
White blood cell (leukocyte) count	-0.00292489	-1.29505	-0.0073514	0.00150173	0.195304
Mean platelet (thrombocyte) volume	-0.00271426	-1.20179	-0.0071408	0.00171238	0.229448
High light scatter reticulocyte count	0.00255036	1.11997	-0.00191281	0.00701342	0.262726
Haemoglobin concentration	0.00250408	1.10874	-0.00192251	0.00693058	0.267545
Mean reticulocyte volume	0.00250706	1.10096	-0.0019561	0.00697011	0.270915
Alkaline phosphatase	-0.00231198	-1.01544	-0.00677439	0.00215053	0.309897
Neutrophill percentage	0.00227279	1.00547	-0.00215757	0.00670307	0.314671
Lymphocyte count	-0.00219196	-0.969704	-0.00662228	0.00223844	0.332195
Urate	-0.0021869	-0.959836	-0.00665244	0.00227872	0.337139
Lymphocyte percentage	-0.00204906	-0.906494	-0.00647935	0.00238131	0.364676
Haematocrit percentage	0.00197225	0.873253	-0.00245436	0.00639877	0.382526
Neutrophill count	-0.00195553	-0.865108	-0.00638585	0.00247487	0.386981
Mean sphered cell volume	0.00191831	0.842416	-0.00254484	0.00638139	0.399556
Oestradiol	0.00394566	0.804757	-0.005664	0.0135546	0.420964
Immature reticulocyte fraction	-0.00177612	-0.779975	-0.00623921	0.00268703	0.435407
Sodium in urine	0.00160271	0.708692	-0.00282976	0.0060351	0.478516
Glucose	0.00167682	0.701708	-0.00300677	0.00636034	0.482862
Eosinophill count	-0.00150659	-0.666503	-0.00593693	0.00292381	0.505091
Monocyte percentage	-0.00143196	-0.63349	-0.00586227	0.0029984	0.526414
SHBG	0.00142913	0.595013	-0.00327841	0.0061366	0.551836
Calcium	-0.00140912	-0.589864	-0.00609119	0.00327302	0.555282
Creatinine (enzymatic) in urine	0.00251926	0.587319	-0.00588788	0.010926	0.556992
Mean corpuscular haemoglobin concentration	0.00126669	0.560849	-0.00315994	0.00569328	0.574901
Platelet distribution width	-0.00125216	-0.554414	-0.00567876	0.00317448	0.579296
Testosterone	0.00130757	0.524301	-0.00358044	0.00619551	0.60007
Platelet count	0.0011802	0.522554	-0.00324641	0.00560676	0.601285
Urea	0.000950635	0.417361	-0.00351363	0.00541486	0.676415
Total protein	-0.000956677	-0.400353	-0.00564013	0.00372682	0.688897
Platelet crit	-0.000852821	-0.3776	-0.00527942	0.00357381	0.705728
Red blood cell (erythrocyte) distribution width	-0.00082867	-0.366909	-0.00525524	0.00359794	0.713687
Direct bilirubin	0.000755835	0.29332	-0.00429464	0.00580627	0.769278
Glycated haemoglobin (HbA1c)	-0.000592342	-0.260185	-0.0050544	0.00386974	0.794721
HDL cholesterol	0.000613249	0.256712	-0.00406882	0.00529529	0.797402
Potassium in urine	0.000538479	0.238214	-0.00389199	0.00496893	0.811716
LDL direct	-0.000539428	-0.236709	-0.00500589	0.00392705	0.812883
Red blood cell (erythrocyte) count	-0.000467407	-0.206954	-0.00489398	0.00395918	0.836046
Cholesterol	-0.000446922	-0.196279	-0.00490969	0.00401586	0.844392
Lipoprotein A	0.000492613	0.193295	-0.00450234	0.00548754	0.846728
Basophill percentage	0.000416012	0.184041	-0.00401434	0.00484635	0.853982
Alanine aminotransferase	0.000407011	0.178748	-0.00405584	0.00486985	0.858136
Albumin	-0.000313587	-0.131294	-0.00499478	0.00436762	0.895543
Eosinophill percentage	-0.00027155	-0.120132	-0.00470189	0.0041588	0.904379
Apolipoprotein A	-0.000270445	-0.112691	-0.00497409	0.00443321	0.910275
Apolipoprotein B	-0.000246038	-0.107872	-0.00471637	0.0042243	0.914098
C-reactive protein	0.000180259	0.0790952	-0.00428652	0.00464703	0.936957
Basophill count	0.000144851	0.0640806	-0.00428553	0.00457523	0.948906
Microalbumin in urine	-8.05985e-05	-0.0356937	-0.0045063	0.0043451	0.971527
Aspartate aminotransferase	-7.23351e-05	-0.0317142	-0.00454269	0.00439803	0.9747
Rheumatoid factor	-0.00014612	-0.0195304	-0.0148092	0.0145171	0.984418
