# Supplementary material for: Mendelian randomization study of the relationship between blood and urine biomarkers and schizophrenia in the UK Biobank cohort
Source: Commun Med (Lond). 2024 Mar 7;4:40. doi: 10.1038/s43856-024-00467-1 (PMC10920902; doi:10.1038/s43856-024-00467-1)
Supplement: Supplementary file 8 — Supplementary Data 6 [file 43856_2024_467_MOESM8_ESM.xlsx]

## Sheet: Sheet1
Supplementary Data 6. MR estimates of genetic instruments for biomarkers
Exposure	Outcome	Method	nsnp	Estimate	SE	lo_ci	up_ci	P
Cholesterol	TRS	MR Egger	66	0.114117	0.154935	-0.189557	0.41779	0.464091
		Weighted median	66	-0.0171013	0.120806	-0.253881	0.219678	0.887427
		IVW	66	0.0085685	0.0749097	-0.138255	0.155392	0.908933
Creatinine	TRS	MR Egger	30	-0.729704	1.90264	-4.45887	2.99946	0.704229
		Weighted median	30	0.017672	0.82805	-1.60531	1.64065	0.982973
		IVW	30	0.544186	0.60258	-0.636871	1.72524	0.366477
Gamma glutamyltransferase	TRS	MR Egger	26	-0.0618374	0.29745	-0.644838	0.521164	0.837067
		Weighted median	26	0.102243	0.104638	-0.102849	0.307334	0.328518
		IVW	26	0.0550045	0.07804	-0.0979539	0.207963	0.48092
Glycated haemoglobin (HbA1c)	TRS	MR Egger	3	-0.118093	0.295157	-0.696602	0.460415	0.757705
		Weighted median	3	-0.0227911	0.125868	-0.269492	0.22391	0.856311
		IVW	3	-0.0114791	0.109407	-0.225917	0.202959	0.916438
Lymphocyte count	TRS	MR Egger	147	-0.161681	0.200492	-0.554645	0.231282	0.421319
		Weighted median	147	-0.0424382	0.139979	-0.316797	0.231921	0.761756
		IVW	147	-0.157239	0.0859685	-0.325737	0.011259	0.0673947
Mean corpuscular haemoglobin	TRS	MR Egger	155	-0.00126424	0.0798059	-0.157684	0.155155	0.987382
		Weighted median	155	-0.0476818	0.0862948	-0.21682	0.121456	0.580575
		IVW	155	0.0295343	0.0532201	-0.0747771	0.133846	0.578932
Mean corpuscular volume	TRS	MR Egger	139	0.0201123	0.0880609	-0.152487	0.192712	0.819683
		Weighted median	139	-0.0356564	0.0888359	-0.209775	0.138462	0.688145
		IVW	139	-0.0148583	0.0564766	-0.125552	0.0958358	0.792483
Phosphate	TRS	MR Egger	12	-2.89576	2.11532	-7.0418	1.25027	0.200978
		Weighted median	12	-1.05668	1.20956	-3.42742	1.31405	0.382331
		IVW	12	-1.48477	0.895413	-3.23978	0.270244	0.097279
Red blood cell (erythrocyte) count	TRS	MR Egger	168	-0.270747	0.156137	-0.576775	0.035281	0.0847679
		Weighted median	168	0.0762061	0.140865	-0.199889	0.352302	0.588517
		IVW	168	-0.149516	0.0842501	-0.314646	0.0156146	0.0759534
Reticulocyte count	TRS	MR Egger	136	-0.142155	0.140302	-0.417146	0.132837	0.312789
		Weighted median	136	-0.0264755	0.116701	-0.255209	0.202258	0.820528
		IVW	136	-0.0107517	0.0767604	-0.161202	0.139699	0.888606
Reticulocyte percentage	TRS	MR Egger	128	-0.00632016	0.136628	-0.27411	0.26147	0.963178
		Weighted median	128	-0.0287068	0.112179	-0.248578	0.191164	0.798026
		IVW	128	-0.0238222	0.0744335	-0.169712	0.122067	0.748932
Total protein	TRS	MR Egger	18	0.732356	0.5309	-0.308208	1.77292	0.186729
		Weighted median	18	0.370213	0.261892	-0.143095	0.883521	0.157476
		IVW	18	0.245922	0.198041	-0.142239	0.634083	0.214321
TRS	Cholesterol	MR Egger	19	-0.362701	0.121516	-0.600872	-0.124531	0.00831964
		Weighted median	19	0.0216706	0.0157778	-0.00925396	0.0525951	0.169602
		IVW	19	0.0168694	0.0131525	-0.00890945	0.0426483	0.199631
TRS	Creatinine	MR Egger	19	0.00143569	0.0217524	-0.041199	0.0440704	0.948147
		Weighted median	19	-0.00154207	0.00272717	-0.00688733	0.00380319	0.571771
		IVW	19	0.00209383	0.00197026	-0.00176787	0.00595553	0.287909
TRS	Gamma glutamyltransferase	MR Egger	25	-0.05144	0.164456	-0.373774	0.270895	0.75726
		Weighted median	25	0.0356715	0.0358617	-0.0346175	0.105961	0.319884
		IVW	25	0.00631552	0.0248989	-0.0424864	0.0551174	0.799769
TRS	Glycated haemoglobin (HbA1c)	MR Egger	25	-0.267789	0.193031	-0.64613	0.110553	0.178653
		Weighted median	25	-0.0414762	0.0406051	-0.121062	0.0381098	0.30704
		IVW	25	-0.0302091	0.0292139	-0.0874683	0.0270501	0.301105
TRS	Lymphocyte count	MR Egger	25	0.0156762	0.0367924	-0.0564369	0.0877894	0.674016
		Weighted median	25	0.0151923	0.00648898	0.00247385	0.0279107	0.0192199
		IVW	25	-0.000390169	0.00516261	-0.0105089	0.00972856	0.939757
TRS	Mean corpuscular haemoglobin	MR Egger	25	-0.00699262	0.0679638	-0.140202	0.126217	0.918944
		Weighted median	25	0.0177567	0.00653831	0.00494161	0.0305718	0.00661173
		IVW	25	0.0152016	0.00951904	-0.00345567	0.033859	0.110272
TRS	Mean corpuscular volume	MR Egger	25	-0.044885	0.0672708	-0.176736	0.0869658	0.511265
		Weighted median	25	0.031998	0.00754909	0.0172018	0.0467942	2.24861e-05
		IVW	25	0.0250157	0.00962234	0.00615596	0.0438755	0.00932898
TRS	Phosphate	MR Egger	20	-0.00969494	0.0346411	-0.0775915	0.0582016	0.782769
		Weighted median	20	-0.000856453	0.00396352	-0.00862495	0.00691204	0.828922
		IVW	20	0.00149509	0.00292689	-0.00424161	0.00723179	0.609483
TRS	Red blood cell (erythrocyte) count	MR Egger	25	-0.027094	0.0455131	-0.1163	0.0621118	0.557455
		Weighted median	25	-0.000817675	0.00567459	-0.0119399	0.0103045	0.885426
		IVW	25	-0.00317364	0.00639843	-0.0157146	0.00936728	0.619892
TRS	Reticulocyte count	MR Egger	25	-0.0027649	0.0427797	-0.0866132	0.0810834	0.949026
		Weighted median	25	0.00476357	0.00655314	-0.00808058	0.0176077	0.467278
		IVW	25	-0.00464056	0.00597719	-0.0163559	0.00707474	0.437526
TRS	Reticulocyte percentage	MR Egger	25	0.00740796	0.0469661	-0.0846456	0.0994615	0.876046
		Weighted median	25	-0.004739	0.0068986	-0.0182603	0.00878227	0.492114
		IVW	25	-0.0046768	0.00657147	-0.0175569	0.00820329	0.476662
TRS	Total protein	MR Egger	25	0.136676	0.0577893	0.0234087	0.249943	0.026839
		Weighted median	25	-0.027245	0.011871	-0.0505121	-0.00397783	0.0217281
		IVW	25	-0.0272076	0.00858037	-0.0440251	-0.01039	0.00151963
MR, mendelian randomization; TRS, treatment-resistant schizophrenia; IVW,inverse variance weighted.
