# Supplementary material for: Mendelian randomization study of the relationship between blood and urine biomarkers and schizophrenia in the UK Biobank cohort
Source: Commun Med (Lond). 2024 Mar 7;4:40. doi: 10.1038/s43856-024-00467-1 (PMC10920902; doi:10.1038/s43856-024-00467-1)
Supplement: Supplementary file 9 — Supplementary Data 7 [file 43856_2024_467_MOESM9_ESM.xlsx]

## Sheet: Sheet1
Supplementary Data 7. MR heterogeneity estimates (Cochrane’s Q) of all genetic instruments
Exposure	Outcome	Method	Q	Q_df	Q_pval
Cholesterol	TRS	MR Egger	71.5251	64	0.242234
		IVW	72.2033	65	0.252122
Creatinine	TRS	MR Egger	31.7612	28	0.284337
		IVW	32.3275	29	0.305683
Gamma glutamyltransferase	TRS	MR Egger	32.244	24	0.121056
		IVW	32.4672	25	0.144934
Glycated haemoglobin (HbA1c)	TRS	MR Egger	1.09464	1	0.295445
		IVW	1.26275	2	0.531861
Lymphocyte count	TRS	MR Egger	150.774	145	0.354326
		IVW	150.774	146	0.37626
Mean corpuscular haemoglobin	TRS	MR Egger	153.633	153	0.470397
		IVW	153.904	154	0.487033
Mean corpuscular volume	TRS	MR Egger	123.737	137	0.784661
		IVW	124.005	138	0.797349
Phosphate	TRS	MR Egger	4.92992	10	0.89581
		IVW	5.47198	11	0.906176
Red blood cell (erythrocyte) count	TRS	MR Egger	158.177	166	0.655259
		IVW	159.027	167	0.65791
Reticulocyte count	TRS	MR Egger	114.547	134	0.886854
		IVW	115.799	135	0.882578
Reticulocyte percentage	TRS	MR Egger	116.692	126	0.711986
		IVW	116.715	127	0.732866
Total protein	TRS	MR Egger	20.509	16	0.198165
		IVW	21.7593	17	0.194153
TRS	Cholesterol	MR Egger	15.664	17	0.547768
		IVW	25.5025	18	0.11169
TRS	Creatinine	MR Egger	18.2812	17	0.371313
		IVW	18.2822	18	0.437215
TRS	Gamma glutamyltransferase	MR Egger	20.2135	23	0.629001
		IVW	20.3397	24	0.677302
TRS	Glycated haemoglobin (HbA1c)	MR Egger	16.2273	23	0.845366
		IVW	17.7777	24	0.813659
TRS	Lymphocyte count	MR Egger	32.5777	23	0.0887123
		IVW	32.8534	24	0.107204
TRS	Mean corpuscular haemoglobin	MR Egger	112.275	23	9.98396e-14
		IVW	112.806	24	1.81816e-13
TRS	Mean corpuscular volume	MR Egger	109.48	23	3.1162e-13
		IVW	114.727	24	8.34823e-14
TRS	Phosphate	MR Egger	9.39329	18	0.949924
		IVW	9.49838	19	0.964255
TRS	Red blood cell (erythrocyte) count	MR Egger	67.6629	23	2.77619e-06
		IVW	68.4925	24	3.6902e-06
TRS	Reticulocyte count	MR Egger	44.0621	23	0.00516859
		IVW	44.0658	24	0.00749661
TRS	Reticulocyte percentage	MR Egger	51.7598	23	0.0005385
		IVW	51.9119	24	0.000803343
TRS	Total protein	MR Egger	12.6013	23	0.960113
		IVW	20.8248	24	0.64904
MR, mendelian randomization;TRS, treatment-resistant schizophrenia; IVW,inverse variance weighted.
