# Supplementary material for: Mendelian randomization study of the relationship between blood and urine biomarkers and schizophrenia in the UK Biobank cohort
Source: Commun Med (Lond). 2024 Mar 7;4:40. doi: 10.1038/s43856-024-00467-1 (PMC10920902; doi:10.1038/s43856-024-00467-1)
Supplement: Supplementary file 10 — Supplementary Data 8 [file 43856_2024_467_MOESM10_ESM.xlsx]

## Sheet: Sheet1
Supplementary Data 8. MR Egger estimates of all genetic instruments
Exposure	Outcome	ME egger_intercept	SE	P
Cholesterol	TRS	-0.00580781	0.00745573	0.438867
Creatinine	TRS	0.0112156	0.0158734	0.485674
Gamma glutamyltransferase	TRS	0.010636	0.0260946	0.687186
Glycated haemoglobin (HbA1c)	TRS	0.0192189	0.0490426	0.76223
Lymphocyte count	TRS	0.000128263	0.00522557	0.980451
Mean corpuscular haemoglobin	TRS	0.00168644	0.00325098	0.604685
Mean corpuscular volume	TRS	-0.00183085	0.00353733	0.605586
Phosphate	TRS	0.0136476	0.0185366	0.478494
Red blood cell (erythrocyte) count	TRS	0.00348954	0.00378384	0.357751
Reticulocyte count	TRS	0.00466946	0.00417333	0.265193
Reticulocyte percentage	TRS	-0.000675044	0.00441898	0.878832
Total protein	TRS	-0.0189914	0.0192291	0.33803
TRS	Cholesterol	0.0416824	0.0132889	0.00601308
TRS	Creatinine	7.25207e-05	0.00238645	0.976111
TRS	Gamma glutamyltransferase	0.00669365	0.0188402	0.725613
TRS	Glycated haemoglobin (HbA1c)	0.0275334	0.022113	0.225623
TRS	Lymphocyte count	-0.00183852	0.00416714	0.663192
TRS	Mean corpuscular haemoglobin	0.00253975	0.00769764	0.744433
TRS	Mean corpuscular volume	0.00799892	0.00761914	0.304696
TRS	Phosphate	0.00121719	0.00375459	0.749534
TRS	Red blood cell (erythrocyte) count	0.00273727	0.00515486	0.600504
TRS	Reticulocyte count	-0.000214634	0.00484523	0.965049
TRS	Reticulocyte percentage	-0.00138288	0.00531938	0.797201
TRS	Total protein	-0.018806	0.00655796	0.00870052
MR, mendelian randomization; TRS, treatment-resistant schizophrenia.
